# Supplementary material for: Sudden emergence of a Neisseria gonorrhoeae clade with reduced susceptibility to extended-spectrum cephalosporins, Norway
Source: Microb Genom. 2020 Nov 17;6(12):mgen000480. doi: 10.1099/mgen.0.000480 (PMC8116678; doi:10.1099/mgen.0.000480)
Supplement: Supplementary material 2 [file mgen-6-480-s002.xlsx]

## Sheet: 7827_genogroup_all_isolates_phandango
ID	Run_accession	Source	Country	ST	penA_pubMLST	penA_NG-STAR	porB_pubMLST	porB_mutations	CEFIXIME_MIC	CEFTRIAXONE_MIC	23S	mtrD_mosaic	mtrR_pubMLST	mtrR_mutations	AZITHROM_MIC	CIPRO_MIC	Year	Age	Sex	GG-7827	Outbreak_clade	NG-STAR TYPE	parC_pubMLST	parC_mutation	gyrA_pubMLST	gyrA_mutations
47759	NA	pubMLST	UK	7827	NEIS1753_284	13.001	44	G120N_A121V	nd	nd	0	0	19	-35Adel_G45D	nd		2013			1	0		NG_parC_9	D86N	NG_gyrA_1	S91F, D95G
48150	NA	pubMLST	UK	7827	NEIS1753_284	13.001	11	G120K_A121N	nd	nd	0	0	19	-35Adel_G45D	nd		2014			1	0		NG_parC_9	D86N	NG_gyrA_1	S91F, D95G
48243	NA	pubMLST	UK	7827	NEIS1753_228	19.001	100	wt	nd	nd	0	0	10	A39T	nd		2014			0	0		NG_parC_15	S87N	NG_gyrA_7	S91F, D95A
48308	NA	pubMLST	UK	7827	NEIS1753_284	13.001	11	G120K_A121N	nd	nd	0	0	19	-35Adel_G45D	nd		2014			1	0		NG_parC_9	D86N	NG_gyrA_1	S91F, D95G
51070	NA	pubMLST	Italy	7827	NEIS1753_284	13.001	8	G120K_A121D	nd	nd	0	0	19	-35Adel_G45D	nd		2016		M	1	1	38	NG_parC_9	D86N	NG_gyrA_1	S91F, D95G
51071	NA	pubMLST	Italy	7827	NEIS1753_284	13.001	8	G120K_A121D	nd	nd	0	0	19	-35Adel_G45D	nd		2016		M	1	1	38	NG_parC_9	D86N	NG_gyrA_1	S91F, D95G
56771	NA	pubMLST	Spain	7827	NEIS1753_284	13.001	8	G120K_A121D	nd	nd	0	0	19	-35Adel_G45D	nd		2016	19	M	1	1	38	NG_parC_9	D86N	NG_gyrA_1	S91F, D95G
56776	NA	pubMLST	Spain	7827	NEIS1753_284	13.001	8	G120K_A121D	nd	nd	0	0	19	-35Adel_G45D	nd		2016	35	M	1	1	38	NG_parC_9	D86N	NG_gyrA_1	S91F, D95G
56777	NA	pubMLST	Spain	7827	NEIS1753_284	13.001	8	G120K_A121D	nd	nd	0	0	19	-35Adel_G45D	nd		2016	35	M	1	1	*cb74	NG_parC_9	D86N	NG_gyrA_1	S91F, D95G
57106	NA	pubMLST	Spain	7827	NEIS1753_284	13.001	8	G120K_A121D	nd	nd	0	0	19	-35Adel_G45D	nd		2016	26	M	1	0	38	NG_parC_9	D86N	NG_gyrA_1	S91F, D95G
57109	NA	pubMLST	Spain	7827	NEIS1753_284	13.001	8	G120K_A121D	nd	nd	0	0	19	-35Adel_G45D	nd		2016	49	M	1	1	38	NG_parC_9	D86N	NG_gyrA_1	S91F, D95G
57119	NA	pubMLST	Spain	7827	NEIS1753_284	13.001	8	G120K_A121D	nd	nd	0	0	19	-35Adel_G45D	nd		2016	34	M	1	0	38	NG_parC_9	D86N	NG_gyrA_1	S91F, D95G
57153	NA	pubMLST	Spain	7827	NEIS1753_284	13.001	8	G120K_A121D	nd	nd	0	0	19	-35Adel_G45D	nd		2016	31	M	1	1	38	NG_parC_9	D86N	NG_gyrA_1	S91F, D95G
57178	NA	pubMLST	Spain	7827	NEIS1753_284	13.001	8	G120K_A121D	nd	nd	0	0	19	-35Adel_G45D	nd		2016	30	M	1	1	38	NG_parC_9	D86N	NG_gyrA_1	S91F, D95G
513754	ERR4552816	PRJEB32435	Norway	7827	NEIS1753_645	44.001	10	G120K_A121D	nd	nd	0	0	16	-35Adel	nd		2015	70	M	0	0		NG_parC_10	wt	NG_gyrA_1	S91F, D95G
513756	ERR3908653	PRJEB32435	Norway	7827	NEIS1753_284	13.001	8	G120K_A121D	0.064	0.064	0	0	19	-35Adel_G45D	0.25	8	2015	25	F	1	0		NG_parC_9	D86N	NG_gyrA_1	S91F, D95G
513760	ERR3908654	PRJEB32435	Norway	7827	NEIS1753_284	13.001	8	G120K_A121D	0.064	0.032	0	0	19	-35Adel_G45D	0.5	8	2015	25	M	1	0		NG_parC_9	D86N	NG_gyrA_1	S91F, D95G
513765	ERR3908655	PRJEB32435	Norway	7827	NEIS1753_284	13.001	8	G120K_A121D	0.064	0.064	0	0	19	-35Adel_G45D	0.5	8	2015	34	M	1	0		NG_parC_9	D86N	NG_gyrA_1	S91F, D95G
515640	ERR3325189	PRJEB32435	Norway	7827	NEIS1753_284	13.001	8	G120K_A121D	0.125	0.064	0	0	19	-35Adel_G45D	0.5	16	2016	28	M	1	0	38	NG_parC_9	D86N	NG_gyrA_1	S91F, D95G
529311	ERR3325224	PRJEB32435	Norway	13143	NEIS1753_284	13.001	8	G120K_A121D	nd	nd	0	0	19	-35Adel_G45D	nd		2016	31	M	1	0	38	NG_parC_9	D86N	NG_gyrA_1	S91F, D95G
551979	ERR3325334	PRJEB32435	Norway	13143	NEIS1753_284	13.001	3	A121S	nd	nd	0	0	19	-35Adel_G45D	nd		2016	38	M	1	0	1225	NG_parC_9	D86N	NG_gyrA_1	S91F, D95G
553619	ERR3325389	PRJEB32435	Norway	7827	NEIS1753_228	19.001	44	G120N_A121V	0.016	0.004	0	0	25	G45D	0.032	4	2016	36	M	0	0		NG_parC_51	S88P	NG_gyrA_7	S91F, D95A
553637	ERR3325394	PRJEB32435	Norway	7827	NEIS1753_228	19.001	44	G120N_A121V	0.016	0.004	0	0	25	G45D	0.032	2	2016	31	F	0	0		NG_parC_51	S88P	NG_gyrA_7	S91F, D95A
554631	ERR3325435	PRJEB32435	Norway	7827	NEIS1753_284	13.001	8	G120K_A121D	0.064	0.064	0	0	19	-35Adel_G45D	0.5	8	2016	34	M	1	0	38	NG_parC_9	D86N	NG_gyrA_1	S91F, D95G
554649	ERR3325439	PRJEB32435	Norway	7827	NEIS1753_284	13.001	8	G120K_A121D	0.064	0.064	0	0	19	-35Adel_G45D	0.5	8	2016	25	M	1	0	38	NG_parC_9	D86N	NG_gyrA_1	S91F, D95G
554653	ERR3325440	PRJEB32435	Norway	7827	NEIS1753_284	13.001	8	G120K_A121D	0.064	0.064	0	0	19	-35Adel_G45D	0.25	4	2016	29	M	1	0	38	NG_parC_9	D86N	NG_gyrA_1	S91F, D95G
556874	ERR3325516	PRJEB32435	Norway	7827	NEIS1753_284	13.001	8	G120K_A121D	0.064	0.064	0	0	19	-35Adel_G45D	0.5	8	2016	30	M	1	1	38	NG_parC_9	D86N	NG_gyrA_1	S91F, D95G
562568	ERR3325567	PRJEB32435	Norway	13143	NEIS1753_284	13.001	8	G120K_A121D	nd	nd	0	0	19	-35Adel_G45D	nd		2017	27	M	1	0	38	NG_parC_9	D86N	NG_gyrA_1	S91F, D95G
565144	ERR3325613	PRJEB32435	Norway	7827	NEIS1753_284	13.001	8	G120K_A121D	0.064	0.064	0	0	19	-35Adel_G45D	0.5	8	2017	48	M	1	0	38	NG_parC_9	D86N	NG_gyrA_1	S91F, D95G
570007	ERR3325688	PRJEB32435	Norway	13143	NEIS1753_284	13.001	3	A121S	nd	nd	0	0	19	-35Adel_G45D	nd		2017	30	M	1	0	1225	NG_parC_9	D86N	NG_gyrA_1	S91F, D95G
571545	ERR3325703	PRJEB32435	Norway	13143	NEIS1753_284	13.001	3	A121S	nd	nd	0	0	19	-35Adel_G45D	nd		2017	29	M	1	0	1225	NG_parC_9	D86N	NG_gyrA_1	S91F, D95G
581036	ERR3325837	PRJEB32435	Norway	7827	NEIS1753_284	13.001	8	G120K_A121D	0.064	0.125	0	0	19	-35Adel_G45D	0.25	16	2017	32	M	1	1	*6c07	NG_parC_116	D86N
590788	ERR3325845	PRJEB32435	Norway	7827	NEIS1753_284	13.001	44	G120N_A121V	0.032	0.016	0	0	19	-35Adel_G45D	0.5	2	2017	34	M	1	0	175	NG_parC_9	D86N	NG_gyrA_1	S91F, D95G
590887	ERR3325850	PRJEB32435	Norway	7827	NEIS1753_284	13.001	44	G120N_A121V	0.064	0.016	0	0	19	-35Adel_G45D	0.5	4	2017	26	M	1	0	175	NG_parC_9	D86N	NG_gyrA_1	S91F, D95G
591426	ERR3325857	PRJEB32435	Norway	7827	NEIS1753_284	13.001	8	G120K_A121D	0.064	0.064	0	0	19	-35Adel_G45D	0.25	8	2017	47	M	1	1	38	NG_parC_9	D86N	NG_gyrA_1	S91F, D95G
592902	ERR3325898	PRJEB32435	Norway	7827	NEIS1753_284	13.001	8	G120K_A121D	0.064	0.064	0	0	19	-35Adel_G45D	0.25	32	2017	27	M	1	1	38	NG_parC_9	D86N	NG_gyrA_1	S91F, D95G
592913	ERR3325901	PRJEB32435	Norway	7827	NEIS1753_284	13.001	8	G120K_A121D	0.064	0.064	0	0	19	-35Adel_G45D	0.25	16	2017	38	M	1	1	38	NG_parC_9	D86N	NG_gyrA_1	S91F, D95G
594881	ERR3325956	PRJEB32435	Norway	7827	NEIS1753_284	13.001	8	G120K_A121D	0.064	0.064	0	0	19	-35Adel_G45D	0.25	32	2017	32	M	1	1	38	NG_parC_9	D86N	NG_gyrA_1	S91F, D95G
595329	ERR3325958	PRJEB32435	Norway	7827	NEIS1753_284	13.001	8	G120K_A121D	0.064	0.064	0	0	19	-35Adel_G45D	0.5	8	2017	25	M	1	1	38	NG_parC_9	D86N	NG_gyrA_1	S91F, D95G
595710	ERR3325967	PRJEB32435	Norway	7827	NEIS1753_288	5.002	3	A121S	0.016	0.004	0	0	19	-35Adel_G45D	0.5	8	2017	37	M	1	0	1847	NG_parC_3	S87R	NG_gyrA_1	S91F, D95G
596220	ERR3325982	PRJEB32435	Norway	7827	NEIS1753_284	13.001	8	G120K_A121D	0.064	0.064	0	0	19	-35Adel_G45D	0.25	32	2017	32	M	1	1	38	NG_parC_9	D86N	NG_gyrA_1	S91F, D95G
598028	ERR3326008	PRJEB32435	Norway	7827	NEIS1753_284	13.001	8	G120K_A121D	0.064	0.064	0	0	19	-35Adel_G45D	0.25	32	2017	32	M	1	1	38	NG_parC_9	D86N	NG_gyrA_1	S91F, D95G
598782	ERR3326018	PRJEB32435	Norway	7827	NEIS1753_284	13.001	8	G120K_A121D	0.064	0.064	0	0	19	-35Adel_G45D	0.25	16	2017	37	M	1	1	38	NG_parC_9	D86N	NG_gyrA_1	S91F, D95G
598784	ERR3326019	PRJEB32435	Norway	7827	NEIS1753_284	13.001	8	G120K_A121D	0.125	0.125	0	0	19	-35Adel_G45D	0.25	16	2017	44	M	1	1	38	NG_parC_9	D86N	NG_gyrA_1	S91F, D95G
599347	ERR3326029	PRJEB32435	Norway	7827	NEIS1753_284	13.001	8	G120K_A121D	0.125	0.125	0	0	19	-35Adel_G45D	0.25	32	2017	24	M	1	1	38	NG_parC_9	D86N	NG_gyrA_1	S91F, D95G
600020	ERR3326041	PRJEB32435	Norway	7827	NEIS1753_284	13.001	8	G120K_A121D	0.064	0.064	0	0	19	-35Adel_G45D	0.25	32	2017	32	M	1	1	38	NG_parC_9	D86N	NG_gyrA_1	S91F, D95G
600022	ERR3326042	PRJEB32435	Norway	7827	NEIS1753_284	13.001	8	G120K_A121D	0.125	0.125	0	0	19	-35Adel_G45D	0.25	32	2017	32	M	1	1	38	NG_parC_9	D86N	NG_gyrA_1	S91F, D95G
601069	ERR3326055	PRJEB32435	Norway	7827	NEIS1753_284	13.001	8	G120K_A121D	0.125	0.125	0	0	19	-35Adel_G45D	0.25	32	2017	31	M	1	1	38	NG_parC_9	D86N	NG_gyrA_1	S91F, D95G
602144	ERR3326076	PRJEB32435	Norway	7827	NEIS1753_284	13.001	3	A121S	0.032	0.032	0	0	19	-35Adel_G45D	0.25	2	2017	39	M	1	1	1225	NG_parC_9	D86N	NG_gyrA_1	S91F, D95G
602453	ERR3326078	PRJEB32435	Norway	7827	NEIS1753_284	13.001	4	G120D	0.064	0.032	0	0	19	-35Adel_G45D	0.5	32	2017	38	M	1	0	2281	NG_parC_9	D86N	NG_gyrA_7	S91F, D95A
605694	ERR3326111	PRJEB32435	Norway	7827	NEIS1753_284	13.001	8	G120K_A121D	0.064	0.064	0	0	19	-35Adel_G45D	0.25	16	2017	32	M	1	1	38	NG_parC_9	D86N	NG_gyrA_1	S91F, D95G
605702	ERR3326112	PRJEB32435	Norway	7827	NEIS1753_284	13.001	8	G120K_A121D	0.064	0.064	0	0	19	-35Adel_G45D	0.25	16	2017	32	M	1	1	38	NG_parC_9	D86N	NG_gyrA_1	S91F, D95G
605764	ERR3326115	PRJEB32435	Norway	7827	NEIS1753_284	13.001	44	G120N_A121V	0.032	0.016	0	0	19	-35Adel_G45D	0.25	2	2017	24	M	1	0	175	NG_parC_9	D86N	NG_gyrA_1	S91F, D95G
607289	ERR3894056	PRJEB32435	Norway	7827	NEIS1753_284	13.001	44	G120N_A121V	0.032	0.016	0	0	19	-35Adel_G45D	0.25	2	2017	39	M	1	0	175	NG_parC_9	D86N	NG_gyrA_1	S91F, D95G
609666	ERR3326125	PRJEB32435	Norway	7827	NEIS1753_284	13.001	8	G120K_A121D	0.064	0.064	0	0	19	-35Adel_G45D	0.25	16	2017	29	M	1	1	38	NG_parC_9	D86N	NG_gyrA_1	S91F, D95G
611291	ERR3894081	PRJEB32435	Norway	7827	NEIS1753_284	13.001	8	G120K_A121D	0.032	0.032	0	0	19	-35Adel_G45D	0.5	8	2018	34	M	1	1	38	NG_parC_9	D86N	NG_gyrA_1	S91F, D95G
611923	ERR3908656	PRJEB32435	Norway	7827	NEIS1753_284	13.001	3	A121S	0.032	0.032	0	0	19	-35Adel_G45D	0.5	2	2018	34	M	1	1		NG_parC_9	D86N	NG_gyrA_1	S91F, D95G
611927	ERR3894085	PRJEB32435	Norway	13489	NEIS1753_284	13.001	3	A121S	nd	nd	0	0	19	-35Adel_G45D	nd		2018	22	M	1	1	1225	NG_parC_9	D86N	NG_gyrA_1	S91F, D95G
612575	ERR3326147	PRJEB32435	Norway	13489	NEIS1753_284	13.001	3	A121S	nd	nd	0	0	19	-35Adel_G45D	nd		2018	24	M	1	1	1225	NG_parC_9	D86N	NG_gyrA_1	S91F, D95G
613528	ERR4244563	PRJEB32435	Norway	13489	NEIS1753_284	13.001	3	A121S	nd	nd	0	0	19	-35Adel_G45D	nd		2018	28	M	1	1	1225	NG_parC_9	D86N	NG_gyrA_1	S91F, D95G
613834	ERR3326153	PRJEB32435	Norway	13489	NEIS1753_284	13.001	3	A121S	nd	nd	0	0	19	-35Adel_G45D	nd		2018	22	M	1	1	1225	NG_parC_9	D86N	NG_gyrA_1	S91F, D95G
613845	ERR3326154	PRJEB32435	Norway	7827	NEIS1753_284	13.001	3	A121S	0.032	0.016	0	0	19	-35Adel_G45D	0.5	2	2018	38	M	1	1	1225	NG_parC_9	D86N	NG_gyrA_1	S91F, D95G
613852	ERR3326155	PRJEB32435	Norway	13489	NEIS1753_284	13.001	3	A121S	nd	nd	0	0	19	-35Adel_G45D	nd		2018	26	M	1	1	1225	NG_parC_9	D86N	NG_gyrA_1	S91F, D95G
614017	ERR4244567	PRJEB32435	Norway	13489	NEIS1753_284	13.001	3	A121S	nd	nd	0	0	19	-35Adel_G45D	nd		2018	24	M	1	1	1225	NG_parC_9	D86N	NG_gyrA_1	S91F, D95G
614801	ERR4244570	PRJEB32435	Norway	13489	NEIS1753_284	13.001	3	A121S	nd	nd	0	0	19	-35Adel_G45D	nd		2018	31	M	1	1	1225	NG_parC_9	D86N	NG_gyrA_1	S91F, D95G
614808	ERR4244571	PRJEB32435	Norway	13489	NEIS1753_284	13.001	3	A121S	nd	nd	0	0	19	-35Adel_G45D	nd		2018	24	M	1	1	1225	NG_parC_9	D86N	NG_gyrA_1	S91F, D95G
615120	ERR3326157	PRJEB32435	Norway	13489	NEIS1753_284	13.001	3	A121S	nd	nd	0	0	19	-35Adel_G45D	nd		2018	29	M	1	1	1225	NG_parC_9	D86N	NG_gyrA_1	S91F, D95G
615125	ERR4244572	PRJEB32435	Norway	13489	NEIS1753_284	13.001	3	A121S	nd	nd	0	0	19	-35Adel_G45D	nd		2018	38	M	1	1	1225	NG_parC_9	D86N	NG_gyrA_1	S91F, D95G
616023	ERR3894110	PRJEB32435	Norway	13489	NEIS1753_284	13.001	3	A121S	nd	nd	0	0	19	-35Adel_G45D	nd		2018	21	M	1	1	1225	NG_parC_9	D86N	NG_gyrA_1	S91F, D95G
616677	ERR3894112	PRJEB32435	Norway	7827	NEIS1753_284	13.001	3	A121S	0.064	0.032	0	0	19	-35Adel_G45D	0.25	2	2018	30	M	1	1	1225	NG_parC_9	D86N	NG_gyrA_1	S91F, D95G
616772	ERR3908657	PRJEB32435	Norway	7827	NEIS1753_284	13.001	3	A121S	0.032	0.032	0	0	19	-35Adel_G45D	0.25	4	2018	34	M	1	1	1225	NG_parC_9	D86N	NG_gyrA_1	S91F, D95G
616901	ERR4244577	PRJEB32435	Norway	13489	NEIS1753_284	13.001	3	A121S	nd	nd	0	0	19	-35Adel_G45D	nd		2018	20	F	1	1	1225	NG_parC_9	D86N	NG_gyrA_1	S91F, D95G
616958	ERR3894116	PRJEB32435	Norway	7827	NEIS1753_284	13.001	8	G120K_A121D	0.064	0.032	0	0	19	-35Adel_G45D	0.25	8	2018	29	M	1	1	38	NG_parC_9	D86N	NG_gyrA_1	S91F, D95G
616961	ERR3894117	PRJEB32435	Norway	13489	NEIS1753_284	13.001	3	A121S	nd	nd	0	0	19	-35Adel_G45D	nd		2018	35	M	1	1	1225	NG_parC_9	D86N	NG_gyrA_1	S91F, D95G
617614	ERR4244581	PRJEB32435	Norway	13489	NEIS1753_284	13.001	3	A121S	nd	nd	0	0	19	-35Adel_G45D	nd		2018	21	M	1	1	1225	NG_parC_9	D86N	NG_gyrA_1	S91F, D95G
617619	ERR4244582	PRJEB32435	Norway	13489	NEIS1753_284	13.001	3	A121S	nd	nd	0	0	19	-35Adel_G45D	nd		2018	20	F	1	1	1225	NG_parC_9	D86N	NG_gyrA_1	S91F, D95G
618387	ERR3326160	PRJEB32435	Norway	7827	NEIS1753_284	13.001	3	A121S	0.032	0.016	0	0	19	-35Adel_G45D	0.25	2	2018	39	M	1	1	1225	NG_parC_9	D86N	NG_gyrA_1	S91F, D95G
618396	ERR3894127	PRJEB32435	Norway	7827	NEIS1753_284	13.001	3	A121S	0.064	0.032	0	0	19	-35Adel_G45D	0.5	2	2018	24	M	1	1	1225	NG_parC_9	D86N	NG_gyrA_1	S91F, D95G
618414	ERR3894128	PRJEB32435	Norway	7827	NEIS1753_284	13.001	3	A121S	0.064	0.032	0	0	19	-35Adel_G45D	0.25	2	2018	24	M	1	1	1225	NG_parC_9	D86N	NG_gyrA_1	S91F, D95G
618602	ERR3894131	PRJEB32435	Norway	13489	NEIS1753_284	13.001	3	A121S	nd	nd	0	0	19	-35Adel_G45D	nd		2018	47	M	1	1	1225	NG_parC_9	D86N	NG_gyrA_1	S91F, D95G
618610	ERR3894133	PRJEB32435	Norway	13489	NEIS1753_284	13.001	3	A121S	nd	nd	0	0	19	-35Adel_G45D	nd		2018	17	M	1	1	1225	NG_parC_9	D86N	NG_gyrA_1	S91F, D95G
619125	ERR3908658	PRJEB32435	Norway	7827	NEIS1753_284	13.001	3	A121S	0.032	0.016	0	0	19	-35Adel_G45D	0.25	2	2018	26	M	1	1	1225	NG_parC_9	D86N	NG_gyrA_1	S91F, D95G
619369	ERR4244585	PRJEB32435	Norway	13489	NEIS1753_284	13.001	3	A121S	nd	nd	0	0	19	-35Adel_G45D	nd		2018	48	M	1	1	1225	NG_parC_9	D86N	NG_gyrA_1	S91F, D95G
619371	ERR3326161	PRJEB32435	Norway	7827	NEIS1753_284	13.001	8	G120K_A121D	0.125	0.125	0	0	19	-35Adel_G45D	0.25	8	2018	26	M	1	1	38	NG_parC_9	D86N	NG_gyrA_1	S91F, D95G
619373	ERR3908659	PRJEB32435	Norway	7827	NEIS1753_284	13.001	3	A121S	0.064	0.032	0	0	19	-35Adel_G45D	0.25	2	2018	44	M	1	1	1225	NG_parC_9	D86N	NG_gyrA_1	S91F, D95G
619375	ERR4244559	PRJEB32435	Norway	13489	NEIS1753_284	13.001	3	A121S	nd	nd	0	0	19	-35Adel_G45D	nd		2018	35	M	1	1	1225	NG_parC_9	D86N	NG_gyrA_1	S91F, D95G
619378	ERR3908660	PRJEB32435	Norway	7827	NEIS1753_284	13.001	3	A121S	0.032	0.016	0	0	19	-35Adel_G45D	0.25	2	2018	44	M	1	1	1225	NG_parC_9	D86N	NG_gyrA_1	S91F, D95G
620645	ERR3326163	PRJEB32435	Norway	7827	NEIS1753_284	13.001	3	A121S	0.125	0.016	0	0	19	-35Adel_G45D	0.25	1	2018	43	M	1	1	1225	NG_parC_9	D86N	NG_gyrA_1	S91F, D95G
620647	ERR3326164	PRJEB32435	Norway	7827	NEIS1753_284	13.001	3	A121S	0.125	0.016	0	0	19	-35Adel_G45D	0.25	1	2018	24	M	1	1	1225	NG_parC_9	D86N	NG_gyrA_1	S91F, D95G
620654	ERR3326165	PRJEB32435	Norway	7827	NEIS1753_284	13.001	3	A121S	0.125	0.032	0	0	19	-35Adel_G45D	0.25	1	2018	25	M	1	1	1225	NG_parC_9	D86N	NG_gyrA_1	S91F, D95G
620659	ERR3326166	PRJEB32435	Norway	7827	NEIS1753_284	13.001	3	A121S	0.064	0.032	0	0	19	-35Adel_G45D	0.5	1	2018	25	M	1	1	1225	NG_parC_9	D86N	NG_gyrA_1	S91F, D95G
621065	ERR3894137	PRJEB32435	Norway	7827	NEIS1753_284	13.001	3	A121S	0.064	0.032	0	0	19	-35Adel_G45D	0.25	1	2018	53	M	1	1	1225	NG_parC_9	D86N	NG_gyrA_1	S91F, D95G
621069	ERR3894139	PRJEB32435	Norway	7827	NEIS1753_284	13.001	3	A121S	0.064	0.032	0	0	19	-35Adel_G45D	0.5	2	2018	38	M	1	1	1225	NG_parC_9	D86N	NG_gyrA_1	S91F, D95G
621524	ERR3894143	PRJEB32435	Norway	7827	NEIS1753_284	13.001	3	A121S	0.064	0.032	0	0	19	-35Adel_G45D	0.5	1	2018	42	M	1	1	1225	NG_parC_9	D86N	NG_gyrA_1	S91F, D95G
622813	ERR3894156	PRJEB32435	Norway	13489	NEIS1753_284	13.001	3	A121S	nd	nd	0	0	19	-35Adel_G45D	nd		2018	18	M	1	1	1225	NG_parC_9	D86N	NG_gyrA_1	S91F, D95G
622846	ERR3894160	PRJEB32435	Norway	7827	NEIS1753_284	13.001	3	A121S	0.032	0.016	0	0	19	-35Adel_G45D	0.25	1	2018	24	M	1	1	1225	NG_parC_9	D86N	NG_gyrA_1	S91F, D95G
623263	ERR3326168	PRJEB32435	Norway	7827	NEIS1753_284	13.001	3	A121S	0.125	0.032	0	0	19	-35Adel_G45D	0.25	1	2018	37	M	1	1	1225	NG_parC_9	D86N	NG_gyrA_1	S91F, D95G
623267	ERR3326170	PRJEB32435	Norway	13489	NEIS1753_284	13.001	3	A121S	nd	nd	0	0	19	-35Adel_G45D	nd		2018	40	M	1	1	1225	NG_parC_9	D86N	NG_gyrA_1	S91F, D95G
623927	ERR3326171	PRJEB32435	Norway	13489	NEIS1753_284	13.001	3	A121S	nd	nd	0	0	19	-35Adel_G45D	nd		2018	36	M	1	1	1225	NG_parC_9	D86N	NG_gyrA_1	S91F, D95G
623935	ERR3326172	PRJEB32435	Norway	7827	NEIS1753_284	13.001	3	A121S	0.064	0.032	0	0	19	-35Adel_G45D	0.5	1	2018	40	M	1	1	1225	NG_parC_9	D86N	NG_gyrA_1	S91F, D95G
623938	ERR3326173	PRJEB32435	Norway	13489	NEIS1753_284	13.001	3	A121S	nd	nd	0	0	19	-35Adel_G45D	nd		2018	40	M	1	1	1225	NG_parC_9	D86N	NG_gyrA_1	S91F, D95G
624930	ERR3894178	PRJEB32435	Norway	7827	NEIS1753_284	13.001	3	A121S	0.064	0.032	0	0	19	-35Adel_G45D	0.5	2	2018	31	M	1	1	1225	NG_parC_9	D86N	NG_gyrA_1	S91F, D95G
624941	ERR3894179	PRJEB32435	Norway	7827	NEIS1753_284	13.001	3	A121S	0.064	0.032	0	0	19	-35Adel_G45D	0.25	1	2018	48	M	1	1	1225	NG_parC_9	D86N	NG_gyrA_1	S91F, D95G
624945	ERR3326176	PRJEB32435	Norway	7827	NEIS1753_284	13.001	3	A121S	0.064	0.032	0	0	19	-35Adel_G45D	0.125	1	2018	30	M	1	1	1225	NG_parC_9	D86N	NG_gyrA_1	S91F, D95G
625349	ERR3894183	PRJEB32435	Norway	7827	NEIS1753_284	13.001	3	A121S	0.064	0.032	0	0	19	-35Adel_G45D	0.25	1	2018	55	M	1	1	1225	NG_parC_9	D86N	NG_gyrA_1	S91F, D95G
625360	ERR3894185	PRJEB32435	Norway	7827	NEIS1753_284	13.001	3	A121S	0.125	0.032	0	0	19	-35Adel_G45D	0.25	1	2018	25	M	1	1	1225	NG_parC_9	D86N	NG_gyrA_1	S91F, D95G
625372	ERR3894187	PRJEB32435	Norway	7827	NEIS1753_284	13.001	3	A121S	nd	nd	0	0	19	-35Adel_G45D	nd		2018		nd	1	1	1975	NG_parC_9	D86N	NG_gyrA_7	S91F, D95A
625376	ERR3894188	PRJEB32435	Norway	7827	NEIS1753_284	13.001	3	A121S	0.125	0.032	0	0	19	-35Adel_G45D	0.5	1	2018	54	M	1	1	1225	NG_parC_9	D86N	NG_gyrA_1	S91F, D95G
625936	ERR3326177	PRJEB32435	Norway	13489	NEIS1753_284	13.001	3	A121S	nd	nd	0	0	19	-35Adel_G45D	nd		2018	24	M	1	1	1225	NG_parC_9	D86N	NG_gyrA_1	S91F, D95G
625940	ERR3326178	PRJEB32435	Norway	13489	NEIS1753_284	13.001	3	A121S	nd	nd	0	0	19	-35Adel_G45D	nd		2018	24	M	1	1	1225	NG_parC_9	D86N	NG_gyrA_1	S91F, D95G
625959	ERR3894197	PRJEB32435	Norway	7827	NEIS1753_284	13.001	44	G120N_A121V	0.032	0.008	0	0	19	-35Adel_G45D	0.5	0.5	2018	34	M	1	1	175	NG_parC_9	D86N	NG_gyrA_1	S91F, D95G
625968	ERR3894199	PRJEB32435	Norway	7827	NEIS1753_284	13.001	3	A121S	0.064	0.016	0	0	19	-35Adel_G45D	0.25	1	2018	38	M	1	1	1225	NG_parC_9	D86N	NG_gyrA_1	S91F, D95G
625970	ERR3894200	PRJEB32435	Norway	7827	NEIS1753_284	13.001	3	A121S	0.064	0.016	0	0	19	-35Adel_G45D	0.25	1	2018	38	M	1	1	1975	NG_parC_9	D86N	NG_gyrA_7	S91F, D95A
626493	ERR3894202	PRJEB32435	Norway	7827	NEIS1753_284	13.001	3	A121S	nd	nd	0	0	19	-35Adel_G45D	nd		2018	23	M	1	1	1225	NG_parC_9	D86N	NG_gyrA_1	S91F, D95G
626639	ERR3894205	PRJEB32435	Norway	7827	NEIS1753_284	13.001	3	A121S	nd	nd	0	0	19	-35Adel_G45D	nd		2018	47	M	1	1	1225	NG_parC_9	D86N	NG_gyrA_1	S91F, D95G
626775	ERR3894208	PRJEB32435	Norway	7827	NEIS1753_284	13.001	3	A121S	0.064	0.032	0	0	19	-35Adel_G45D	0.25	2	2018	26	M	1	1	1225	NG_parC_9	D86N	NG_gyrA_1	S91F, D95G
626779	ERR3894209	PRJEB32435	Norway	7827	NEIS1753_284	13.001	3	A121S	0.125	0.016	0	0	19	-35Adel_G45D	0.5	2	2018	36	M	1	1	1225	NG_parC_9	D86N	NG_gyrA_1	S91F, D95G
626879	ERR3326182	PRJEB32435	Norway	13489	NEIS1753_284	13.001	3	A121S	nd	nd	0	0	19	-35Adel_G45D	nd		2018	33	M	1	1	1225	NG_parC_9	D86N	NG_gyrA_1	S91F, D95G
626881	ERR3894211	PRJEB32435	Norway	7827	NEIS1753_284	13.001	3	A121S	0.125	0.032	0	0	19	-35Adel_G45D	0.5	1	2018	30	M	1	1	1225	NG_parC_9	D86N	NG_gyrA_1	S91F, D95G
626886	ERR3894212	PRJEB32435	Norway	7827	NEIS1753_284	13.001	3	A121S	0.064	0.032	0	0	19	-35Adel_G45D	0.5	1	2018	19	M	1	1	1225	NG_parC_9	D86N	NG_gyrA_1	S91F, D95G
626888	ERR3326183	PRJEB32435	Norway	7827	NEIS1753_284	13.001	3	A121S	0.064	0.016	0	0	19	-35Adel_G45D	1	2	2018	30	M	1	1	1225	NG_parC_9	D86N	NG_gyrA_1	S91F, D95G
627132	ERR3326184	PRJEB32435	Norway	7827	NEIS1753_284	13.001	3	A121S	0.125	0.032	0	0	19	-35Adel_G45D	0.5	1	2018	26	M	1	1		NG_parC_9	D86N	NG_gyrA_1	S91F, D95G
627134	ERR3894216	PRJEB32435	Norway	13489	NEIS1753_284	13.001	3	A121S	nd	nd	0	0	19	-35Adel_G45D	nd		2018	19	M	1	1	1225	NG_parC_9	D86N	NG_gyrA_1	S91F, D95G
627447	ERR3894218	PRJEB32435	Norway	7827	NEIS1753_284	13.001	3	A121S	0.064	0.016	0	0	19	-35Adel_G45D	0.25	2	2018	21	M	1	1	1225	NG_parC_9	D86N	NG_gyrA_1	S91F, D95G
627449	ERR3326186	PRJEB32435	Norway	7827	NEIS1753_284	13.001	3	A121S	0.064	0.016	0	0	19	-35Adel_G45D	0.25	1	2018	38	M	1	1	1225	NG_parC_9	D86N	NG_gyrA_1	S91F, D95G
627452	ERR3894219	PRJEB32435	Norway	7827	NEIS1753_284	13.001	3	A121S	0.016	0.004	0	0	19	-35Adel_G45D	0.125	2	2018	25	M	1	1	1225	NG_parC_9	D86N	NG_gyrA_1	S91F, D95G
627461	ERR3894221	PRJEB32435	Norway	7827	NEIS1753_284	13.001	3	A121S	0.125	0.016	0	0	19	-35Adel_G45D	0.125	1	2018	27	M	1	1	1225	NG_parC_9	D86N	NG_gyrA_1	S91F, D95G
627469	ERR3326189	PRJEB32435	Norway	7827	NEIS1753_284	13.001	3	A121S	0.064	0.008	0	0	19	-35Adel_G45D	0.25	1	2018	38	M	1	1	1225	NG_parC_9	D86N	NG_gyrA_1	S91F, D95G
628087	ERR3894226	PRJEB32435	Norway	7827	NEIS1753_284	13.001	3	A121S	0.125	0.032	0	0	19	-35Adel_G45D	0.5	2	2018	24	M	1	1	1225	NG_parC_9	D86N	NG_gyrA_1	S91F, D95G
628149	ERR3894227	PRJEB32435	Norway	13489	NEIS1753_284	13.001	3	A121S	nd	nd	0	0	19	-35Adel_G45D	nd		2018	25	M	1	1	1225	NG_parC_9	D86N	NG_gyrA_1	S91F, D95G
628627	ERR3894231	PRJEB32435	Norway	7827	NEIS1753_284	13.001	3	A121S	0.125	0.032	0	0	19	-35Adel_G45D	0.5	2	2018	27	M	1	1	1225	NG_parC_9	D86N	NG_gyrA_1	S91F, D95G
628640	ERR3894235	PRJEB32435	Norway	13489	NEIS1753_284	13.001	3	A121S	nd	nd	0	0	19	-35Adel_G45D	nd		2018	31	M	1	1	1225	NG_parC_9	D86N	NG_gyrA_1	S91F, D95G
628642	ERR3894236	PRJEB32435	Norway	7827	NEIS1753_284	13.001	3	A121S	0.032	0.008	0	0	19	-35Adel_G45D	0.25	0.5	2018	40	M	1	1	1225	NG_parC_9	D86N	NG_gyrA_1	S91F, D95G
628874	ERR3894240	PRJEB32435	Norway	7827	NEIS1753_284	13.001	3	A121S	nd	nd	0	0	19	-35Adel_G45D	nd		2018	45	M	1	1	1225	NG_parC_9	D86N	NG_gyrA_1	S91F, D95G
628955	ERR3894241	PRJEB32435	Norway	7827	NEIS1753_284	13.001	3	A121S	nd	nd	0	0	19	-35Adel_G45D	nd		2018	20	F	1	1	1225	NG_parC_9	D86N	NG_gyrA_1	S91F, D95G
629092	ERR3894242	PRJEB32435	Norway	7827	NEIS1753_284	13.001	3	A121S	0.125	0.032	0	0	19	-35Adel_G45D	0.25	1	2018	48	M	1	1	1225	NG_parC_9	D86N	NG_gyrA_1	S91F, D95G
629094	ERR3894243	PRJEB32435	Norway	7827	NEIS1753_284	13.001	3	A121S	nd	nd	0	0	19	-35Adel_G45D	nd		2018	25	M	1	1	1225	NG_parC_9	D86N	NG_gyrA_1	S91F, D95G
629232	ERR3894245	PRJEB32435	Norway	7827	NEIS1753_284	13.001	3	A121S	0.125	0.016	0	0	19	-35Adel_G45D	0.25	2	2018	41	M	1	1	1225	NG_parC_9	D86N	NG_gyrA_1	S91F, D95G
629761	ERR3326197	PRJEB32435	Norway	7827	NEIS1753_284	13.001	3	A121S	nd	nd	0	0	19	-35Adel_G45D	nd		2018	28	M	1	1	1225	NG_parC_9	D86N	NG_gyrA_1	S91F, D95G
630146	ERR3908661	PRJEB32435	Norway	7827	NEIS1753_284	13.001	8	G120K_A121D	nd	nd	0	0	19	-35Adel_G45D	nd		2018	29	M	1	1		NG_parC_9	D86N	NG_gyrA_1	S91F, D95G
630378	ERR3326199	PRJEB32435	Norway	7827	NEIS1753_284	13.001	3	A121S	nd	nd	0	0	19	-35Adel_G45D	nd		2018	30	M	1	1		NG_parC_9	D86N	NG_gyrA_1	S91F, D95G
630555	ERR3894260	PRJEB32435	Norway	7827	NEIS1753_284	13.001	3	A121S	0.064	0.008	0	0	19	-35Adel_G45D	0.25	0.5	2018	43	M	1	1	1225	NG_parC_9	D86N	NG_gyrA_1	S91F, D95G
630559	ERR3894261	PRJEB32435	Norway	7827	NEIS1753_284	13.001	3	A121S	0.064	0.032	0	0	19	-35Adel_G45D	0.25	1	2018	37	M	1	1	1225	NG_parC_9	D86N	NG_gyrA_1	S91F, D95G
630934	ERR3894265	PRJEB32435	Norway	7827	NEIS1753_284	13.001	3	A121S	nd	nd	0	0	19	-35Adel_G45D	nd		2018	39	M	1	1	1225	NG_parC_9	D86N	NG_gyrA_1	S91F, D95G
630936	ERR3894266	PRJEB32435	Norway	7827	NEIS1753_284	13.001	3	A121S	nd	nd	0	0	19	-35Adel_G45D	nd		2018	35	M	1	1	1225	NG_parC_9	D86N	NG_gyrA_1	S91F, D95G
630965	ERR3894270	PRJEB32435	Norway	7827	NEIS1753_284	13.001	3	A121S	nd	nd	0	0	19	-35Adel_G45D	nd		2018	41	M	1	1	1225	NG_parC_9	D86N	NG_gyrA_1	S91F, D95G
630967	ERR3894271	PRJEB32435	Norway	7827	NEIS1753_284	13.001	8	G120K_A121D	nd	nd	0	0	19	-35Adel_G45D	nd		2018	56	M	1	1	38	NG_parC_9	D86N	NG_gyrA_1	S91F, D95G
632097	ERR3894280	PRJEB32435	Norway	7827	NEIS1753_284	13.001	3	A121S	0.064	0.032	0	0	19	-35Adel_G45D	0.5	2	2018	26	M	1	1	1225	NG_parC_9	D86N	NG_gyrA_1	S91F, D95G
632681	ERR3894290	PRJEB32435	Norway	7827	NEIS1753_14	171.001	4	G120D	0.25	0.008	0	1	89	A39T	1	1	2018	49	M	1	0	*9cae	NG_parC_4	D86N	NG_gyrA_1	S91F, D95G
632822	ERR3894296	PRJEB32435	Norway	7827	NEIS1753_284	13.001	3	A121S	0.064	0.016	0	0	19	-35Adel_G45D	0.5	1	2018	27	M	1	1	1225	NG_parC_9	D86N	NG_gyrA_1	S91F, D95G
632824	ERR3894297	PRJEB32435	Norway	7827	NEIS1753_284	13.001	3	A121S	nd	nd	0	0	19	-35Adel_G45D	nd		2018	32	M	1	1	1975	NG_parC_9	D86N	NG_gyrA_7	S91F, D95A
633101	ERR3894305	PRJEB32435	Norway	7827	NEIS1753_284	13.001	3	A121S	0.125	0.032	0	0	19	-35Adel_G45D	0.25	1	2018	49	M	1	1	1225	NG_parC_9	D86N	NG_gyrA_1	S91F, D95G
633105	ERR3894307	PRJEB32435	Norway	7827	NEIS1753_284	13.001	3	A121S	0.064	0.032	0	0	19	-35Adel_G45D	0.5	2	2018	28	M	1	1	1225	NG_parC_9	D86N	NG_gyrA_1	S91F, D95G
633181	ERR3894310	PRJEB32435	Norway	7827	NEIS1753_284	13.001	3	A121S	nd	nd	0	0	19	-35Adel_G45D	nd		2018	27	M	1	1	1225	NG_parC_9	D86N	NG_gyrA_1	S91F, D95G
633597	ERR3894323	PRJEB32435	Norway	7827	NEIS1753_284	13.001	3	A121S	0.064	0.016	0	0	19	-35Adel_G45D	0.25	0.5	2018	58	M	1	1	1225	NG_parC_9	D86N	NG_gyrA_1	S91F, D95G
633599	ERR3894324	PRJEB32435	Norway	7827	NEIS1753_284	13.001	3	A121S	nd	nd	0	0	19	-35Adel_G45D	nd		2018	61	M	1	1	1975	NG_parC_9	D86N	NG_gyrA_7	S91F, D95A
633646	ERR3894328	PRJEB32435	Norway	7827	NEIS1753_284	13.001	3	A121S	0.064	0.032	0	0	19	-35Adel_G45D	0.25	2	2018	33	M	1	1	1225	NG_parC_9	D86N	NG_gyrA_1	S91F, D95G
634128	ERR3894336	PRJEB32435	Norway	7827	NEIS1753_14	171.001	4	G120D	0.25	0.016	0	1	89	A39T	0.25	1	2018	39	M	1	0	*9cae	NG_parC_4	D86N	NG_gyrA_1	S91F, D95G
634195	ERR3894340	PRJEB32435	Norway	7827	NEIS1753_284	13.001	3	A121S	0.064	0.016	0	0	19	-35Adel_G45D	0.25	1	2018	50	M	1	1	1225	NG_parC_9	D86N	NG_gyrA_1	S91F, D95G
634206	ERR3894345	PRJEB32435	Norway	7827	NEIS1753_284	13.001	3	A121S	0.064	0.032	0	0	19	-35Adel_G45D	0.25	1	2018	37	M	1	1	1225	NG_parC_9	D86N	NG_gyrA_1	S91F, D95G
634386	ERR3894347	PRJEB32435	Norway	7827	NEIS1753_284	13.001	3	A121S	0.125	0.064	0	0	19	-35Adel_G45D	0.5	2	2018	42	M	1	1	1225	NG_parC_9	D86N	NG_gyrA_1	S91F, D95G
634388	ERR3894348	PRJEB32435	Norway	7827	NEIS1753_284	13.001	44	G120N_A121V	0.125	0.016	0	0	19	-35Adel_G45D	0.5	2	2018	37	M	1	1	175	NG_parC_9	D86N	NG_gyrA_1	S91F, D95G
634633	ERR3894358	PRJEB32435	Norway	7827	NEIS1753_284	13.001	3	A121S	0.125	0.032	0	0	19	-35Adel_G45D	0.5	2	2018	43	M	1	1	1225	NG_parC_9	D86N	NG_gyrA_1	S91F, D95G
634635	ERR3894359	PRJEB32435	Norway	7827	NEIS1753_14	171.001	4	G120D	0.25	0.016	0	1	89	A39T	0.5	1	2018	41	M	1	0	*9cae	NG_parC_4	D86N	NG_gyrA_1	S91F, D95G
634795	ERR3894366	PRJEB32435	Norway	7827	NEIS1753_284	13.001	3	A121S	0.064	0.016	0	0	19	-35Adel_G45D	0.5	2	2018	36	M	1	1	1225	NG_parC_9	D86N	NG_gyrA_1	S91F, D95G
635247	ERR3894370	PRJEB32435	Norway	7827	NEIS1753_284	13.001	3	A121S	0.064	0.016	0	0	19	-35Adel_G45D	0.25	1	2018	40	M	1	1	1225	NG_parC_9	D86N	NG_gyrA_1	S91F, D95G
635336	ERR3894375	PRJEB32435	Norway	7827	NEIS1753_284	13.001	8	G120K_A121D	nd	nd	0	0	19	-35Adel_G45D	nd		2018	40	M	1	1	38	NG_parC_9	D86N	NG_gyrA_1	S91F, D95G
635431	ERR3894379	PRJEB32435	Norway	7827	NEIS1753_284	13.001	3	A121S	0.125	0.032	0	0	19	-35Adel_G45D	0.5	1	2018	22	M	1	1	1225	NG_parC_9	D86N	NG_gyrA_1	S91F, D95G
635887	ERR3894384	PRJEB32435	Norway	7827	NEIS1753_284	13.001	3	A121S	0.125	0.032	0	0	19	-35Adel_G45D	0.5	1	2018	28	M	1	1	1225	NG_parC_9	D86N	NG_gyrA_1	S91F, D95G
636345	ERR3894390	PRJEB32435	Norway	7827	NEIS1753_284	13.001	3	A121S	nd	nd	0	0	19	-35Adel_G45D	nd		2018	25	M	1	1	1225	NG_parC_9	D86N	NG_gyrA_1	S91F, D95G
636534	ERR3894402	PRJEB32435	Norway	7827	NEIS1753_284	13.001	3	A121S	0.064	0.032	0	0	19	-35Adel_G45D	0.5	2	2018	49	M	1	1	1225	NG_parC_9	D86N	NG_gyrA_1	S91F, D95G
636536	ERR3894403	PRJEB32435	Norway	7827	NEIS1753_284	13.001	3	A121S	0.064	0.032	0	0	19	-35Adel_G45D	0.25	1	2018	27	M	1	1	1225	NG_parC_9	D86N	NG_gyrA_1	S91F, D95G
636546	ERR3894408	PRJEB32435	Norway	7827	NEIS1753_284	13.001	3	A121S	0.064	0.032	0	0	19	-35Adel_G45D	0.25	1	2018	47	F	1	1	1225	NG_parC_9	D86N	NG_gyrA_1	S91F, D95G
636871	ERR3894416	PRJEB32435	Norway	7827	NEIS1753_284	13.001	3	A121S	0.032	0.016	0	0	19	-35Adel_G45D	0.25	1	2018	37	M	1	1	1225	NG_parC_9	D86N	NG_gyrA_1	S91F, D95G
637389	ERR3894428	PRJEB32435	Norway	7827	NEIS1753_284	13.001	3	A121S	nd	nd	0	0	19	-35Adel_G45D	nd		2018	55	M	1	1	1225	NG_parC_9	D86N	NG_gyrA_1	S91F, D95G
637433	ERR3894433	PRJEB32435	Norway	7827	NEIS1753_284	13.001	8	G120K_A121D	0.064	0.064	0	0	19	-35Adel_G45D	0.25	4	2018	28	M	1	1	38	NG_parC_9	D86N	NG_gyrA_1	S91F, D95G
637737	ERR3894444	PRJEB32435	Norway	7827	NEIS1753_14	171.001	4	G120D	nd	nd	0	1	105*	other	nd		2018	58	M	1	0	*0eb2	NG_parC_4	D86N	NG_gyrA_1	S91F, D95G
638135	ERR3894459	PRJEB32435	Norway	7827	NEIS1753_284	13.001	3	A121S	0.032	0.016	0	0	19	-35Adel_G45D	0.25	2	2018	26	M	1	1	1225	NG_parC_9	D86N	NG_gyrA_1	S91F, D95G
638142	ERR3894461	PRJEB32435	Norway	7827	NEIS1753_284	13.001	3	A121S	0.064	0.032	0	0	19	-35Adel_G45D	0.25	1	2018	50	M	1	1	1225	NG_parC_9	D86N	NG_gyrA_1	S91F, D95G
638658	ERR3894472	PRJEB32435	Norway	7827	NEIS1753_284	13.001	3	A121S	0.064	0.016	0	0	19	-35Adel_G45D	0.5	1	2018	27	M	1	1	1225	NG_parC_9	D86N	NG_gyrA_1	S91F, D95G
638660	ERR3894473	PRJEB32435	Norway	7827	NEIS1753_284	13.001	3	A121S	0.064	0.032	0	0	19	-35Adel_G45D	0.5	2	2018	25	M	1	1	1225	NG_parC_9	D86N	NG_gyrA_1	S91F, D95G
638746	ERR3894474	PRJEB32435	Norway	7827	NEIS1753_14	171.001	4	G120D	0.25	0.016	0	1	89	A39T	0.5	1	2018	37	M	1	0	*9cae	NG_parC_4	D86N	NG_gyrA_1	S91F, D95G
639353	ERR3894479	PRJEB32435	Norway	7827	NEIS1753_284	13.001	3	A121S	0.064	0.032	0	0	19	-35Adel_G45D	0.25	2	2018	32	M	1	1	1225	NG_parC_9	D86N	NG_gyrA_1	S91F, D95G
641159	ERR3894521	PRJEB32435	Norway	7827	NEIS1753_284	13.001	3	A121S	0.064	0.016	0	0	19	-35Adel_G45D	0.25	2	2018	31	M	1	1	1225	NG_parC_9	D86N	NG_gyrA_1	S91F, D95G
641162	ERR3894522	PRJEB32435	Norway	7827	NEIS1753_284	13.001	8	G120K_A121D	0.064	0.064	0	0	19	-35Adel_G45D	0.25	8	2018	29	M	1	1	38	NG_parC_9	D86N	NG_gyrA_1	S91F, D95G
641169	ERR3894524	PRJEB32435	Norway	13489	NEIS1753_284	13.001	3	A121S	nd	nd	0	0	19	-35Adel_G45D	nd		2018	30	M	1	1	1225	NG_parC_9	D86N	NG_gyrA_1	S91F, D95G
641187	ERR3894529	PRJEB32435	Norway	7827	NEIS1753_14	171.001	4	G120D	nd	nd	0	1	89	A39T	nd		2018	23	M	1	0	*9cae	NG_parC_4	D86N	NG_gyrA_1	S91F, D95G
641189	ERR3894530	PRJEB32435	Norway	7827	NEIS1753_284	13.001	3	A121S	nd	nd	0	0	19	-35Adel_G45D	nd		2018	35	M	1	1	1225
641797	ERR3894538	PRJEB32435	Norway	7827	NEIS1753_284	13.001	3	A121S	0.064	0.064	0	0	19	-35Adel_G45D	0.25	2	2018	32	M	1	1	1225	NG_parC_9	D86N	NG_gyrA_1	S91F, D95G
642301	ERR3894549	PRJEB32435	Norway	7827	NEIS1753_284	13.001	8	G120K_A121D	0.032	0.064	0	0	19	-35Adel_G45D	0.25	16	2018	25	M	1	1	38	NG_parC_9	D86N	NG_gyrA_1	S91F, D95G
642412	ERR3894555	PRJEB32435	Norway	7827	NEIS1753_284	13.001	3	A121S	0.032	0.064	0	0	19	-35Adel_G45D	0.25	2	2018	37	M	1	1	1225	NG_parC_9	D86N	NG_gyrA_1	S91F, D95G
642414	ERR3894556	PRJEB32435	Norway	7827	NEIS1753_284	13.001	3	A121S	0.064	0.032	0	0	19	-35Adel_G45D	0.25	1	2018	36	M	1	1	1225	NG_parC_9	D86N	NG_gyrA_1	S91F, D95G
642416	ERR3894557	PRJEB32435	Norway	7827	NEIS1753_284	13.001	10	G120K_A121D	0.125	0.064	0	0	19	-35Adel_G45D	0.25	2	2018	35	M	1	1	*525b	NG_parC_9	D86N	NG_gyrA_1	S91F, D95G
642418	ERR3894558	PRJEB32435	Norway	7827	NEIS1753_284	13.001	10	G120K_A121D	nd	nd	0	0	19	-35Adel_G45D	nd		2018	35	M	1	1	*525b	NG_parC_9	D86N	NG_gyrA_1	S91F, D95G
642597	ERR3894566	PRJEB32435	Norway	7827	NEIS1753_284	13.001	3	A121S	0.032	0.032	0	0	19	-35Adel_G45D	0.25	2	2018	46	M	1	1		NG_parC_9	D86N	NG_gyrA_1	S91F, D95G
642723	ERR3894571	PRJEB32435	Norway	13489	NEIS1753_284	13.001	3	A121S	nd	nd	0	0	19	-35Adel_G45D	nd		2018	31	M	1	1	1225	NG_parC_9	D86N	NG_gyrA_1	S91F, D95G
643389	ERR3894580	PRJEB32435	Norway	7827	NEIS1753_284	13.001	3	A121S	0.064	0.064	0	0	19	-35Adel_G45D	0.25	6	2018	23	M	1	1	1225	NG_parC_9	D86N	NG_gyrA_1	S91F, D95G
644642	ERR3894595	PRJEB32435	Norway	1583	NEIS1753_284	13.001	4	G120D	nd	nd	0	0	19	-35Adel_G45D	nd		2018	28	M	1	0	1151	NG_parC_9	D86N	NG_gyrA_1	S91F, D95G
645500	ERR3894606	PRJEB32435	Norway	7827	NEIS1753_284	13.001	3	A121S	nd	nd	0	0	19	-35Adel_G45D	nd		2018	25	M	1	1	1225	NG_parC_9	D86N	NG_gyrA_1	S91F, D95G
646397	ERR3894624	PRJEB32435	Norway	7827	NEIS1753_284	13.001	3	A121S	nd	nd	0	0	19	-35Adel_G45D	nd		2018	38	M	1	1	1225	NG_parC_9	D86N	NG_gyrA_1	S91F, D95G
647530	ERR3894640	PRJEB32435	Norway	7827	NEIS1753_284	13.001	3	A121S	nd	nd	0	0	19	-35Adel_G45D	nd		2018	44	M	1	1	1225	NG_parC_9	D86N	NG_gyrA_1	S91F, D95G
DRR124747	DRR124747	Pathogen.Watch	Japan	7827	NEIS1753_284	13.001	4	G120D	0.023	0.012	0	0	19	-35Adel_G45D	0.19	12	2015			1	0	*2af5	NG_parC_9	D86N	NG_gyrA_7	S91F, D95A
DRR124775	DRR124775	Pathogen.Watch	Japan	7827	NEIS1753_284	13.001	4	G120D	0.032	0.032	0	0	19	-35Adel_G45D	0.19	12	2015			1	0	*2af5	NG_parC_9	D86N	NG_gyrA_7	S91F, D95A
DRR124776	DRR124776	Pathogen.Watch	Japan	7827	NEIS1753_284	13.001	4	G120D	0.032	0.032	0	0	19	-35Adel_G45D	0.25	12	2015			1	0	*2af5	NG_parC_9	D86N	NG_gyrA_7	S91F, D95A
DRR124782	DRR124782	PRJNA431691	Japan	7827	NEIS1753_1820	106.001	100	wt	0.016	0.004	0	0	33	wt	0.094	8	2015			0	0	1240	NG_parC_75	S87N	NG_gyrA_2	S91F, D95N
DRR124783	DRR124783	PRJNA431691	Japan	7827	NEIS1753_1820	106.001	100	wt	0.016	0.002	0	0	33	wt	0.064	8	2015			0	0	1240	NG_parC_75	S87N	NG_gyrA_2	S91F, D95N
DRR124792	DRR124792	PRJNA431691	Japan	7827	NEIS1753_1820	106.001	100	wt	0.016	0.008	0	0	33	wt	0.064	>32	2015			0	0	1240	NG_parC_75	S87N	NG_gyrA_2	S91F, D95N
DRR124872	DRR124872	PRJNA431691	Japan	7827	NEIS1753_1820	106.001	100	wt	0.016	0.008	0	0	33	wt	0.125	12	2015			0	0	1240	NG_parC_75	S87N	NG_gyrA_2	S91F, D95N
ECDC_FR13_062	NA	Pathogen.Watch	France	7827	NEIS1753_284	13.001	8	G120K_A121D	nd	nd	0	0	19	-35Adel_G45D	nd		2013			1	0	*1d00	NG_parC_9	D86N	NG_gyrA_1	S91F, D95G
ECDC_FR13_063	NA	Pathogen.Watch	France	7827	NEIS1753_284	13.001	8	G120K_A121D	nd	nd	0	0	19	-35Adel_G45D	nd		2013			1	0	*1d00	NG_parC_9	D86N	NG_gyrA_1	S91F, D95G
ECDC_FR13_064	NA	Pathogen.Watch	France	7827	NEIS1753_284	13.001	8	G120K_A121D	nd	nd	0	0	19	-35Adel_G45D	nd		2013			1	0	*1d00	NG_parC_9	D86N	NG_gyrA_1	S91F, D95G
ECDC_RB13001967	NA	Pathogen.Watch	UK	7827	NEIS1753_284	13.001	44	G120N_A121V	nd	nd	0	0	19	-35Adel_G45D	nd		2013			1	0	175	NG_parC_9	D86N	NG_gyrA_1	S91F, D95G
ERR349918	ERR349918	Pathogen.Watch	Denmark	1904	NEIS1753_228	19.001	100	wt	0.016	0.002	0	1	86	wt	0.094	0.002	1998			0	0	*ac9a	NG_parC_7	wt	NG_gyrA_100	wt
ERR3577309	ERR3577309	Pathogen.Watch	UK	7827	NEIS1753_284	13.001	8	G120K_A121D	0.03	0.03	0	0	19	-35Adel_G45D	0.25	8	2015		M	1	0	38	NG_parC_9	D86N	NG_gyrA_1	S91F, D95G
ERR3577402	ERR3577402	Pathogen.Watch	UK	7827	NEIS1753_284	13.001	44	G120N_A121V	0.06	0.015	0	0	19	-35Adel_G45D	0.125	4	2014		M	1	0	175	NG_parC_9	D86N	NG_gyrA_1	S91F, D95G
ERR3577426	ERR3577426	Pathogen.Watch	UK	7827	NEIS1753_294	14.001	44	G120N_A121V	0.015	0.008	0	0	19	-35Adel_G45D	0.125	4	2014		M	1	0	*aa58	NG_parC_9	D86N	NG_gyrA_1	S91F, D95G
ERR3577475	ERR3577475	Pathogen.Watch	UK	13489	NEIS1753_284	13.001	3	A121S	0.03	0.015	0	0	19	-35Adel_G45D	0.25	4	2015		M	1	1	1225	NG_parC_9	D86N	NG_gyrA_1	S91F, D95G
ERR3577498	ERR3577498	Pathogen.Watch	UK	13489	NEIS1753_284	13.001	3	A121S	0.03	0.015	0	0	19	-35Adel_G45D	0.25	4	2015		M	1	1	1225	NG_parC_9	D86N	NG_gyrA_1	S91F, D95G
ERR3577568	ERR3577568	Pathogen.Watch	UK	7827	NEIS1753_284	13.001	11	G120K_A121N	0.06	0.03	0	0	19	-35Adel_G45D	0.125	>=16	2014		M	1	0	452	NG_parC_9	D86N	NG_gyrA_1	S91F, D95G
ERR3577719	ERR3577719	Pathogen.Watch	UK	13489	NEIS1753_284	13.001	3	A121S	0.06	0.03	0	0	19	-35Adel_G45D	0.25	4	2015		M	1	1	1225	NG_parC_9	D86N	NG_gyrA_1	S91F, D95G
ERR3577935	ERR3577935	Pathogen.Watch	UK	13489	NEIS1753_284	13.001	3	A121S	0.06	0.015	0	0	19	-35Adel_G45D	0.125	4	2015		M	1	1	1225	NG_parC_9	D86N	NG_gyrA_1	S91F, D95G
ERR3578005	ERR3578005	Pathogen.Watch	UK	7827	NEIS1753_284	13.001	3	A121S	0.06	0.03	0	0	19	-35Adel_G45D	0.25		2016		M	1	0	1225	NG_parC_9	D86N	NG_gyrA_1	S91F, D95G
ERR3578054	ERR3578054	Pathogen.Watch	UK	7827	NEIS1753_228	19.001	100	wt	0.015	0.008	0	0	18	wt	0.06		2016		M	0	0	*0974	NG_parC_118	E91Q	NG_gyrA_7	S91F, D95A
ERR3578061	ERR3578061	Pathogen.Watch	UK	13143	NEIS1753_284	13.001	3	A121S	0.06	0.015	0	0	19	-35Adel_G45D	0.25		2016		M	1	0	1225	NG_parC_9	D86N	NG_gyrA_1	S91F, D95G
ERR3578081	ERR3578081	Pathogen.Watch	UK	7827	NEIS1753_284	13.001	44	G120N_A121V	0.06	0.03	0	0	19	-35Adel_G45D	0.125		2016		M	1	1	175	NG_parC_9	D86N	NG_gyrA_1	S91F, D95G
ERR3578161	ERR3578161	Pathogen.Watch	UK	7827	NEIS1753_284	13.001	8	G120K_A121D	0.06	0.03	0	0	19	-35Adel_G45D	0.25		2016		M	1	1	38	NG_parC_9	D86N	NG_gyrA_1	S91F, D95G
ERR3578196	ERR3578196	Pathogen.Watch	UK	7827	NEIS1753_284	13.001	8	G120K_A121D	0.06	0.015	0	0	19	-35Adel_G45D	0.125		2016		M	1	1	38	NG_parC_9	D86N	NG_gyrA_1	S91F, D95G
ERR3578198	ERR3578198	Pathogen.Watch	UK	7827	NEIS1753_284	13.001	8	G120K_A121D	0.015	0.008	0	0	19	-35Adel_G45D	0.03		2016		M	1	0	38	NG_parC_9	D86N	NG_gyrA_1	S91F, D95G
ERR3578227	ERR3578227	Pathogen.Watch	UK	7827	NEIS1753_284	13.001	3	A121S	0.06	0.03	0	0	19	-35Adel_G45D	0.25		2016		M	1	1	1225	NG_parC_9	D86N	NG_gyrA_1	S91F, D95G
ERR3578987	ERR3578987	Pathogen.Watch	UK	7827	NEIS1753_284	13.001	11	G120K_A121N	0.06	0.03	0	0	19	-35Adel_G45D	0.25	>=16	2014		M	1	0	452	NG_parC_9	D86N	NG_gyrA_1	S91F, D95G
ERR3579148	ERR3579148	Pathogen.Watch	UK	7827	NEIS1753_284	13.001	8	G120K_A121D	0.03	0.03	0	0	19	-35Adel_G45D	0.25	8	2015		M	1	0	38	NG_parC_9	D86N	NG_gyrA_1	S91F, D95G
ERR3623145	ERR3623145	Pathogen.Watch	Vietnam	7827	NEIS1753_284	13.001	4	G120D	nd	nd	0	0	22	-35Adel	nd		2011			1	0	*979c	NG_parC_9	D86N	NG_gyrA_1	S91F, D95G
ERR3623157	ERR3623157	Pathogen.Watch	Vietnam	7827	NEIS1753_284	13.001	8	G120K_A121D	nd	nd	0	0	19	-35Adel_G45D	nd		2011			1	0	38	NG_parC_9	D86N	NG_gyrA_1	S91F, D95G
ERR3623180	ERR3623180	Pathogen.Watch	Vietnam	7827	NEIS1753_284	13.001	8	G120K_A121D	nd	nd	0	0	19	-35Adel_G45D	nd		2011			1	0	38	NG_parC_9	D86N	NG_gyrA_1	S91F, D95G
ERR3623181	ERR3623181	Pathogen.Watch	Vietnam	7827	NEIS1753_284	13.001	8	G120K_A121D	nd	nd	0	0	19	-35Adel_G45D	nd		2011			1	0	38	NG_parC_9	D86N	NG_gyrA_1	S91F, D95G
ERR3623192	ERR3623192	Pathogen.Watch	Vietnam	7827	NEIS1753_284	13.001	4	G120D	nd	nd	0	0	22	-35Adel	nd		2011			1	0	*979c	NG_parC_9	D86N	NG_gyrA_1	S91F, D95G
ERR3623205	ERR3623205	Pathogen.Watch	Vietnam	7827	NEIS1753_284	13.001	4	G120D	nd	nd	0	0	22	-35Adel	nd		2011			1	0	*e11a	NG_parC_24	S87I	NG_gyrA_1	S91F, D95G
ERR3623206	ERR3623206	Pathogen.Watch	Vietnam	7827	NEIS1753_284	13.001	4	G120D	nd	nd	0	0	22	-35Adel	nd		2011			1	0	*979c	NG_parC_9	D86N	NG_gyrA_1	S91F, D95G
ERR3623350	ERR3623350	Pathogen.Watch	Vietnam	7827	NEIS1753_284	13.001	8	G120K_A121D	nd	nd	0	0	19	-35Adel_G45D	nd		2011			1	0	38	NG_parC_9	D86N	NG_gyrA_1	S91F, D95G
ERR3623425	ERR3623425	Pathogen.Watch	Vietnam	7827	NEIS1753_284	13.001	11	G120K_A121N	nd	nd	0	0	19	-35Adel_G45D	nd		2016			1	0	*905d	NG_parC_9	D86N	NG_gyrA_1	S91F, D95G
ERR3623452	ERR3623452	Pathogen.Watch	Vietnam	7827	NEIS1753_284	13.001	11	G120K_A121N	nd	nd	0	0	19	-35Adel_G45D	nd		2016			1	0	*905d	NG_parC_9	D86N	NG_gyrA_1	S91F, D95G
ERR3623456	ERR3623456	Pathogen.Watch	Vietnam	1904	NEIS1753_284	13.001	12	G120K_A121N	nd	nd	0	0	19	-35Adel_G45D	nd		2016			1	0	*d21e	NG_parC_3	S87R	NG_gyrA_7	S91F, D95A
SRR1661156	SRR1661156	Pathogen.Watch	Canada	1904	NEIS1753_1516	17.001	8	G120K_A121D	0.063	0.125	0	0	37	-35Adel_A39T_G45D	0.25	16	1997		M	0	0	50	NG_parC_10	wt	NG_gyrA_1	S91F, D95G
SRR1661293	SRR1661293	Pathogen.Watch	Canada	7827	NEIS1753_284	13.001	8	G120K_A121D	0.125	0.063	0	0	19	-35Adel_G45D	0.5	8	2011	62		1	0	38	NG_parC_9	D86N	NG_gyrA_1	S91F, D95G
SRR1661297	SRR1661297	Pathogen.Watch	Canada	7827	NEIS1753_284	13.001	8	G120K_A121D	0.063	0.125	0	0	19	-35Adel_G45D	0.063	8	2012	26		1	0	38	NG_parC_9	D86N	NG_gyrA_1	S91F, D95G
SRR1661300	SRR1661300	Pathogen.Watch	Canada	7827	NEIS1753_284	13.001	8	G120K_A121D	0.063	0.125	0	0	19	-35Adel_G45D	0.063	8	2012	42		1	0	38	NG_parC_9	D86N	NG_gyrA_1	S91F, D95G
SRR1661303	SRR1661303	Pathogen.Watch	Canada	7827	NEIS1753_284	13.001	8	G120K_A121D	0.063	0.063	0	0	19	-35Adel_G45D	0.063	8	2012	18		1	0	38	NG_parC_9	D86N	NG_gyrA_1	S91F, D95G
SRR1661305	SRR1661305	Pathogen.Watch	Canada	7827	NEIS1753_284	13.001	8	G120K_A121D	0.063	0.125	0	0	19	-35Adel_G45D	0.063	8	2012	39		1	0	38	NG_parC_9	D86N	NG_gyrA_1	S91F, D95G
SRR1661306	SRR1661306	Pathogen.Watch	Canada	7827	NEIS1753_284	13.001	8	G120K_A121D	0.063	0.125	0	0	19	-35Adel_G45D	0.063	16	2012	49		1	0	38	NG_parC_9	D86N	NG_gyrA_1	S91F, D95G
SRR2736215	SRR2736215	Pathogen.Watch	Canada	7827	NEIS1753_284	13.001	8	G120K_A121D	0.063	0.063	C2611T	0	19	-35Adel_G45D	8		2012	72	M	1	0	39	NG_parC_9	D86N	NG_gyrA_1	S91F, D95G
SRR2736216	SRR2736216	Pathogen.Watch	Canada	7827	NEIS1753_284	13.001	8	G120K_A121D	0.063	0.063	C2611T	0	19	-35Adel_G45D	8		2012	23	M	1	0	39	NG_parC_9	D86N	NG_gyrA_1	S91F, D95G
SRR3349527	SRR3349527	Pathogen.Watch	UK	7827	NEIS1753_284	13.001	44	G120N_A121V	nd	nd	0	0	19	-35Adel_G45D	nd		2013			1	0	175	NG_parC_9	D86N	NG_gyrA_1	S91F, D95G
SRR3350087	SRR3350087	Pathogen.Watch	UK	7827	NEIS1753_284	13.001	11	G120K_A121N	nd	nd	0	0	19	-35Adel_G45D	nd		2014			1	0	452	NG_parC_9	D86N	NG_gyrA_1	S91F, D95G
SRR3350180	SRR3350180	Pathogen.Watch	UK	7827	NEIS1753_228	19.001	100	wt	nd	nd	0	0	10	A39T	nd		2014			0	0	455	NG_parC_15	S87N	NG_gyrA_7	S91F, D95A
SRR3350246	SRR3350246	Pathogen.Watch	UK	7827	NEIS1753_284	13.001	11	G120K_A121N	nd	nd	0	0	19	-35Adel_G45D	nd		2014			1	0	452	NG_parC_9	D86N	NG_gyrA_1	S91F, D95G
SRR3360917	SRR3360917	Pathogen.Watch	UK	1904	NEIS1753_228	19.001	11	G120K_A121N	nd	nd	0	0	15	wt	nd		2004			0	0	474	NG_parC_7	wt	NG_gyrA_100	wt
SRR5198608	SRR5198608	Pathogen.Watch	USA	7827	NEIS1753_284	13.001	8	G120K_A121D	0.125	0.06	0	0	19	-35Adel_G45D	1	16	2016			1	0	38	NG_parC_9	D86N	NG_gyrA_1	S91F, D95G
SRR5235371	SRR5235371	Pathogen.Watch	USA	7827	NEIS1753_284	13.001	7	G120K_A121D	0.125	0.125	0	0	19	-35Adel_G45D	1		2016		M	1	0	*8594	NG_parC_9	D86N	NG_gyrA_1	S91F, D95G
SRR5235372	SRR5235372	Pathogen.Watch	USA	7827	NEIS1753_284	13.001	7	G120K_A121D	0.125	0.125	0	0	19	-35Adel_G45D	1		2016		M	1	0	*8594	NG_parC_9	D86N	NG_gyrA_1	S91F, D95G
SRR5235383	SRR5235383	Pathogen.Watch	USA	7827	NEIS1753_284	13.001	8	G120K_A121D	0.25	0.125	0	0	19	-35Adel_G45D	0.5		2016		M	1	0		NG_parC_9	D86N	NG_gyrA_1	S91F, D95G
SRR5235384	SRR5235384	Pathogen.Watch	USA	7827	NEIS1753_284	13.001	8	G120K_A121D	0.125	0.125	0	0	19	-35Adel_G45D	1		2016		M	1	0		NG_parC_9	D86N	NG_gyrA_1	S91F, D95G
SRR5827112	SRR5827112	Pathogen.Watch	NZ	7827	NEIS1753_284	13.001	8	G120K_A121D	0.06	0.06	0	0	19	-35Adel_G45D	0.25	4	2015			1	0	38	NG_parC_9	D86N	NG_gyrA_1	S91F, D95G
SRR5827321	SRR5827321	Pathogen.Watch	NZ	7827	NEIS1753_284	13.001	8	G120K_A121D	0.06	0.12	0	0	19	-35Adel_G45D	0.25	8	2015			1	0	38	NG_parC_9	D86N	NG_gyrA_1	S91F, D95G
SRR5990454	SRR5990454	Pathogen.Watch	USA	7827	NEIS1753_284	13.001	11	G120K_A121N	0.06	0.03	0	0	19	-35Adel_G45D	0.125	2	2016			1	0	452	NG_parC_9	D86N	NG_gyrA_1	S91F, D95G
SRR6765296	SRR6765296	PRJNA431691	China	7827	NEIS1753_284	13.001	8	G120K_A121D	nd	nd	0	0	19	-35Adel_G45D	nd		2013			1	0	38	NG_parC_9	D86N	NG_gyrA_1	S91F, D95G
SRR6765298	SRR6765298	PRJNA431691	China	7827	NEIS1753_284	13.001	8	G120K_A121D	nd	nd	0	0	172	-35Adel	nd		2013			1	0	*81e7	NG_parC_9	D86N	NG_gyrA_1	S91F, D95G
SRR6765299	SRR6765299	PRJNA431691	China	7827	NEIS1753_228	19.001	13	wt	nd	nd	0	0	47	A39T	nd		2013			0	0		NG_parC_21	wt	NG_gyrA_7	S91F, D95A
SRR6765300	SRR6765300	PRJNA431691	China	7827	NEIS1753_228	19.001	13	wt	nd	nd	0	0	47	A39T	nd		2013			0	0		NG_parC_21	wt	NG_gyrA_7	S91F, D95A
SRR6765301	SRR6765301	PRJNA431691	China	7827	NEIS1753_228	19.001	13	wt	nd	nd	0	0	47	A39T	nd		2013			0	0		NG_parC_21	wt	NG_gyrA_7	S91F, D95A
SRR6765302	SRR6765302	PRJNA431691	China	7827	NEIS1753_228	19.001	13	wt	nd	nd	0	0	47	A39T	nd		2012			0	0		NG_parC_21	wt	NG_gyrA_7	S91F, D95A
SRR6765319	SRR6765319	PRJNA431691	China	7827	NEIS1753_284	13.001	8	G120K_A121D	nd	nd	0	0	19	-35Adel_G45D	nd		2012			0	0	1011	NG_parC_9	D86N	NG_gyrA_7	S91F, D95A
SRR6765320	SRR6765320	PRJNA431691	China	7827	NEIS1753_284	13.001	4	G120D	nd	nd	0	0	19	-35Adel_G45D	nd		2012			1	0	1151	NG_parC_9	D86N	NG_gyrA_1	S91F, D95G
SRR6765323	SRR6765323	PRJNA431691	China	7827	NEIS1753_1903	10.003	8	G120K_A121D	nd	nd	0	0	47	A39T	nd		2012			0	0		NG_parC_21	wt	NG_gyrA_7	S91F, D95A
SRR6765334	SRR6765334	PRJNA431691	China	7827	NEIS1753_284	13.001	4	G120D	nd	nd	0	0	19	-35Adel_G45D	nd		2012			1	0	1151	NG_parC_9	D86N	NG_gyrA_1	S91F, D95G
SRR6765343	SRR6765343	PRJNA431691	China	7827	NEIS1753_284	13.001	8	G120K_A121D	nd	nd	0	0	19	-35Adel_G45D	nd		2012			1	0	38	NG_parC_9	D86N	NG_gyrA_1	S91F, D95G
SRR6765346	SRR6765346	PRJNA431691	China	7827	NEIS1753_284	13.001	4	G120D	nd	nd	0	0	19	-35Adel_G45D	nd		2013			1	0	1151	NG_parC_9	D86N	NG_gyrA_1	S91F, D95G
SRR6765348	SRR6765348	PRJNA431691	China	7827	NEIS1753_1682	50.002	13	wt	nd	nd	0	0	47	A39T	nd		2012			0	0		NG_parC_21	wt	NG_gyrA_7	S91F, D95A
SRR6765352	SRR6765352	PRJNA431691	China	8118	NEIS1753_284	13.001	8	G120K_A121D	nd	nd	0	0	19	-35Adel_G45D	nd		2013			1	0	38	NG_parC_9	D86N	NG_gyrA_1	S91F, D95G
SRR6765355	SRR6765355	PRJNA431691	China	7827	NEIS1753_284	13.001	13	wt	nd	nd	0	0	47	A39T	nd		2012			0	0		NG_parC_21	wt	NG_gyrA_7	S91F, D95A
SRR6765356	SRR6765356	PRJNA431691	China	7827	NEIS1753_284	13.001	8	G120K_A121D	nd	nd	0	0	19	-35Adel_G45D	nd		2012			1	0	1011	NG_parC_9	D86N	NG_gyrA_7	S91F, D95A
SRR6765357	SRR6765357	PRJNA431691	China	1904	NEIS1753_284	13.001	8	G120K_A121D	nd	nd	0	0	19	-35Adel_G45D	nd		2012			1	0	*0c2b	NG_parC_100	wt	NG_gyrA_1	S91F, D95G
SRR6765358	SRR6765358	PRJNA431691	China	7827	NEIS1753_284	13.001	12	G120K_A121N	nd	nd	0	0	19	-35Adel_G45D	nd		2012			1	0	1216	NG_parC_9	D86N	NG_gyrA_1	S91F, D95G
SRR6765360	SRR6765360	PRJNA431691	China	7827	NEIS1753_284	13.001	8	G120K_A121D	nd	nd	0	0	19	-35Adel_G45D	nd		2011			1	0	*f1e0	NG_parC_100	wt	NG_gyrA_1	S91F, D95G
SRR6765362	SRR6765362	PRJNA431691	China	7827	NEIS1753_284	13.001	8	G120K_A121D	nd	nd	0	0	19	-35Adel_G45D	nd		2012			1	0	38	NG_parC_9	D86N	NG_gyrA_1	S91F, D95G
SRR6765363	SRR6765363	PRJNA431691	China	7827	NEIS1753_284	13.001	8	G120K_A121D	nd	nd	0	0	19	-35Adel_G45D	nd		2012			1	0	38	NG_parC_9	D86N	NG_gyrA_1	S91F, D95G
SRR6765370	SRR6765370	PRJNA431691	China	7827	NEIS1753_284	13.001	8	G120K_A121D	nd	nd	0	0	19	-35Adel_G45D	nd		2013			1	0	38	NG_parC_9	D86N	NG_gyrA_1	S91F, D95G
SRR6765371	SRR6765371	PRJNA431691	China	7827	NEIS1753_284	13.001	8	G120K_A121D	nd	nd	0	0	19	-35Adel_G45D	nd		2013			1	0	38	NG_parC_9	D86N	NG_gyrA_1	S91F, D95G
SRR6765382	SRR6765382	PRJNA431691	China	7827	NEIS1753_1901	43.004	13	wt	nd	nd	0	0	47	A39T	nd		2012			0	0		NG_parC_21	wt	NG_gyrA_7	S91F, D95A
SRR6765390	SRR6765390	PRJNA431691	China	7827	NEIS1753_284	13.001	8	G120K_A121D	nd	nd	0	0	19	-35Adel_G45D	nd		2012			1	0	38	NG_parC_9	D86N	NG_gyrA_1	S91F, D95G
SRR6765391	SRR6765391	PRJNA431691	China	7827	NEIS1753_284	13.001	8	G120K_A121D	nd	nd	0	0	19	-35Adel_G45D	nd		2012			1	0	38	NG_parC_9	D86N	NG_gyrA_1	S91F, D95G
SRR6765396	SRR6765396	PRJNA431691	China	7827	NEIS1753_284	13.001	8	G120K_A121D	nd	nd	0	0	19	-35Adel_G45D	nd		2012			1	0	38	NG_parC_9	D86N	NG_gyrA_1	S91F, D95G
SRR6765398	SRR6765398	PRJNA431691	China	12971	NEIS1753_284	13.001	8	G120K_A121D	nd	nd	0	0	19	-35Adel_G45D	nd		2012			1	0	38	NG_parC_9	D86N	NG_gyrA_1	S91F, D95G
SRR6765402	SRR6765402	PRJNA431691	China	7827	NEIS1753_284	13.001	8	G120K_A121D	nd	nd	0	0	19	-35Adel_G45D	nd		2012			1	0	*e9e5	NG_parC_10	wt	NG_gyrA_1	S91F, D95G
SRR6765408	SRR6765408	PRJNA431691	China	7827	NEIS1753_228	19.001	13	wt	nd	nd	0	0	47	A39T	nd		2013			0	0		NG_parC_21	wt	NG_gyrA_7	S91F, D95A
SRR6765409	SRR6765409	PRJNA431691	China	8118	NEIS1753_284	13.001	8	G120K_A121D	nd	nd	0	0	19	-35Adel_G45D	nd		2013			1	0	38	NG_parC_9	D86N	NG_gyrA_1	S91F, D95G
SRR6765423	SRR6765423	PRJNA431691	China	7827	NEIS1753_284	13.001	12	G120K_A121N	nd	nd	0	0	19	-35Adel_G45D	nd		2012			1	0	1216	NG_parC_9	D86N	NG_gyrA_1	S91F, D95G
SRR6765424	SRR6765424	PRJNA431691	China	7827	NEIS1753_1901	43.004	13	wt	nd	nd	0	0	47	A39T	nd		2013			0	0		NG_parC_21	wt	NG_gyrA_7	S91F, D95A
SRR6765440	SRR6765440	PRJNA431691	China	7827	NEIS1753_875	13.002	13	wt	nd	nd	0	0	1	-35Adel	nd		2012			0	0		NG_parC_21	wt	NG_gyrA_7	S91F, D95A
SRR6765444	SRR6765444	PRJNA431691	China	7827	NEIS1753_228	19.001	13	wt	nd	nd	0	0	47	A39T	nd		2012			0	0		NG_parC_21	wt	NG_gyrA_7	S91F, D95A
SRR6765445	SRR6765445	PRJNA431691	China	7827	NEIS1753_284	13.001	4	G120D	nd	nd	0	0	19	-35Adel_G45D	nd		2012			1	0	1151	NG_parC_9	D86N	NG_gyrA_1	S91F, D95G
SRR6765447	SRR6765447	PRJNA431691	China	7827	NEIS1753_284	13.001	4	G120D	nd	nd	0	0	19	-35Adel_G45D	nd		2012			1	0	1151	NG_parC_9	D86N	NG_gyrA_1	S91F, D95G
SRR6765461	SRR6765461	PRJNA431691	China	1904	NEIS1753_284	13.001	12	G120K_A121N	nd	nd	0	0	19	-35Adel_G45D	nd		2013			1	0	2445	NG_parC_9	D86N	NG_gyrA_7	S91F, D95A
SRR6765468	SRR6765468	PRJNA431691	China	7363	NEIS1753_284	13.001	8	G120K_A121D	nd	nd	0	0	19	-35Adel_G45D	nd		2012			1	0	38	NG_parC_9	D86N	NG_gyrA_1	S91F, D95G
SRR6765472	SRR6765472	PRJNA431691	China	7827	NEIS1753_284	13.001	4	G120D	nd	nd	0	0	19	-35Adel_G45D	nd		2011			1	0	*baaf	NG_parC_31	S87N	NG_gyrA_1	S91F, D95G
SRR6765474	SRR6765474	PRJNA431691	China	7827	NEIS1753_284	13.001	8	G120K_A121D	nd	nd	0	0	19	-35Adel_G45D	nd		2012			1	0	*23d4	NG_parC_133	S87R	NG_gyrA_1	S91F, D95G
SRR6765480	SRR6765480	PRJNA431691	China	7827	NEIS1753_284	13.001	8	G120K_A121D	nd	nd	0	0	19	-35Adel_G45D	nd		2012			1	0	38	NG_parC_9	D86N	NG_gyrA_1	S91F, D95G
SRR6765496	SRR6765496	PRJNA431691	China	7827	NEIS1753_875	13.002	13	wt	nd	nd	0	0	47	A39T	nd		2012			0	0		NG_parC_21	wt	NG_gyrA_7	S91F, D95A
SRR6765501	SRR6765501	PRJNA431691	China	7827	NEIS1753_284	13.001	8	G120K_A121D	nd	nd	C2611T	0	19	-35Adel_G45D	nd		2012			1	0	*1116	NG_parC_9	D86N	NG_gyrA_1	S91F, D95G
SRR6765526	SRR6765526	PRJNA431691	China	nd	NEIS1753_284	13.001	4	G120D	nd	nd	0	0	36	-35Adel_A39T	nd		2013			1	0	*1e07	NG_parC_3	S87R	NG_gyrA_1	S91F, D95G
SRR6765533	SRR6765533	PRJNA431691	China	9304	NEIS1753_284	13.001	8	G120K_A121D	nd	nd	0	0	19	-35Adel_G45D	nd		2013			1	0	38	NG_parC_9	D86N	NG_gyrA_1	S91F, D95G
SRR6765535	SRR6765535	PRJNA431691	China	1904	NEIS1753_284	13.001	4	G120D	nd	nd	0	0	19	-35Adel_G45D	nd		2013			1	0	1151	NG_parC_9	D86N	NG_gyrA_1	S91F, D95G
SRR6765544	SRR6765544	PRJNA431691	China	7827	NEIS1753_228	19.001	13	wt	nd	nd	0	0	47	A39T	nd		2012			0	0		NG_parC_21	wt	NG_gyrA_21	S91F, D95A
SRR6765550	SRR6765550	PRJNA431691	China	1904	NEIS1753_284	13.001	12	G120K_A121N	nd	nd	0	0	19	-35Adel_G45D	nd		2013			1	0	2445	NG_parC_9	D86N	NG_gyrA_7	S91F, D95A
SRR6765558	SRR6765558	PRJNA431691	China	7827	NEIS1753_284	13.001	8	G120K_A121D	nd	nd	0	0	19	-35Adel_G45D	nd		2012			1	0	1011	NG_parC_9	D86N	NG_gyrA_7	S91F, D95A
SRR6765560	SRR6765560	PRJNA431691	China	7827	NEIS1753_284	13.001	13	wt	nd	nd	0	0	19	-35Adel_G45D	nd		2013			1	0	2289	NG_parC_9	D86N	NG_gyrA_1	S91F, D95G
SRR6765562	SRR6765562	PRJNA431691	China	7827	NEIS1753_284	13.001	8	G120K_A121D	nd	nd	0	0	19	-35Adel_G45D	nd		2012			1	0	38	NG_parC_9	D86N	NG_gyrA_1	S91F, D95G
SRR6765570	SRR6765570	PRJNA431691	China	7827	NEIS1753_875	13.002	13	wt	nd	nd	0	0	47	A39T	nd		2013			0	0		NG_parC_21	wt	NG_gyrA_7	S91F, D95A
SRR6765571	SRR6765571	PRJNA431691	China	7827	NEIS1753_284	13.001	8	G120K_A121D	nd	nd	0	0	19	-35Adel_G45D	nd		2013			1	0	38	NG_parC_9	D86N	NG_gyrA_1	S91F, D95G
SRR6765575	SRR6765575	PRJNA431691	China	7827	NEIS1753_228	19.001	13	wt	nd	nd	0	0	47	A39T	nd		2013			0	0		NG_parC_21	wt	NG_gyrA_7	S91F, D95A
SRR6765589	SRR6765589	PRJNA431691	China	7827	NEIS1753_284	13.001	8	G120K_A121D	nd	nd	0	0	19	-35Adel_G45D	nd		2012			1	0	1011	NG_parC_9	D86N	NG_gyrA_7	S91F, D95A
SRR6765590	SRR6765590	PRJNA431691	China	7827	NEIS1753_228	19.001	13	wt	nd	nd	0	0	47	A39T	nd		2012			0	0		NG_parC_21	wt	NG_gyrA_21	S91F, D95A
SRR6765594	SRR6765594	PRJNA431691	China	7827	NEIS1753_284	13.001	100	wt	nd	nd	0	0	19	-35Adel_G45D	nd		2012			1	0	*80f6	NG_parC_22	wt	NG_gyrA_1	S91F, D95G
SRR6765598	SRR6765598	PRJNA431691	China	7827	NEIS1753_284	13.001	8	G120K_A121D	nd	nd	0	0	19	-35Adel_G45D	nd		2012			1	0	*23d4	NG_parC_133	S87R	NG_gyrA_1	S91F, D95G
SRR6765601	SRR6765601	PRJNA431691	China	7827	NEIS1753_228	19.001	13	wt	nd	nd	0	0	47	A39T	nd		2013			0	0		NG_parC_21	wt	NG_gyrA_7	S91F, D95A
SRR6765604	SRR6765604	PRJNA431691	China	7827	NEIS1753_284	13.001	11	G120K_A121N	nd	nd	0	0	19	-35Adel_G45D	nd		2013			1	0	*6e88	NG_parC_9	D86N	NG_gyrA_7	S91F, D95A
SRR6765607	SRR6765607	PRJNA431691	China	7827	NEIS1753_228	19.001	13	wt	nd	nd	0	0	47	A39T	nd		2013			0	0		NG_parC_21	wt	NG_gyrA_7	S91F, D95A
SRR6765611	SRR6765611	PRJNA431691	China	7827	NEIS1753_1614	103.002	13	wt	nd	nd	0	0	47	A39T	nd		2013			0	0		NG_parC_21	wt	NG_gyrA_7	S91F, D95A
SRR6765627	SRR6765627	PRJNA431691	China	7827	NEIS1753_228	19.001	12	G120K_A121N	nd	nd	0	0	47	A39T	nd		2012			0	0		NG_parC_21	wt	NG_gyrA_7	S91F, D95A
SRR6765638	SRR6765638	PRJNA431691	China	7827	NEIS1753_284	13.001	4	G120D	nd	nd	0	0	19	-35Adel_G45D	nd		2012			1	0	1151	NG_parC_9	D86N	NG_gyrA_1	S91F, D95G
SRR6765644	SRR6765644	PRJNA431691	China	7827	NEIS1753_284	13.001	8	G120K_A121D	nd	nd	A2059G	0	19	-35Adel_G45D	nd		2012			1	0	*64d4	NG_parC_9	D86N	NG_gyrA_1	S91F, D95G
SRR6765648	SRR6765648	PRJNA431691	China	12974	NEIS1753_21	12.001	8	G120K_A121D	nd	nd	0	0	19	-35Adel_G45D	nd		2012			1	0	*1f04	NG_parC_9	D86N	NG_gyrA_1	S91F, D95G
SRR6765650	SRR6765650	PRJNA431691	China	7827	NEIS1753_284	13.001	8	G120K_A121D	nd	nd	0	0	19	-35Adel_G45D	nd		2012			1	0	38	NG_parC_9	D86N	NG_gyrA_1	S91F, D95G
SRR6765651	SRR6765651	PRJNA431691	China	7827	NEIS1753_284	13.001	8	G120K_A121D	nd	nd	0	0	19	-35Adel_G45D	nd		2012			1	0	38	NG_parC_9	D86N	NG_gyrA_1	S91F, D95G
SRR6765658	SRR6765658	PRJNA431691	China	7827	NEIS1753_228	19.001	13	wt	nd	nd	0	0	47	A39T	nd		2012			0	0		NG_parC_21	wt	NG_gyrA_7	S91F, D95A
SRR6765661	SRR6765661	PRJNA431691	China	7827	NEIS1753_284	13.001	4	G120D	nd	nd	0	0	19	-35Adel_G45D	nd		2013			1	0	1151	NG_parC_9	D86N	NG_gyrA_1	S91F, D95G
SRR6765664	SRR6765664	PRJNA431691	China	7827	NEIS1753_284	13.001	8	G120K_A121D	nd	nd	0	0	19	-35Adel_G45D	nd		2012			1	0	38	NG_parC_9	D86N	NG_gyrA_1	S91F, D95G
SRR6765665	SRR6765665	PRJNA431691	China	1904	NEIS1753_284	13.001	4	G120D	nd	nd	0	0	19	-35Adel_G45D	nd		2012			1	0	1151	NG_parC_9	D86N	NG_gyrA_1	S91F, D95G
SRR6765680	SRR6765680	PRJNA431691	China	7827	NEIS1753_1682	50.002	13	wt	nd	nd	0	0	47	A39T	nd		2012			0	0		NG_parC_21	wt	NG_gyrA_7	S91F, D95A
SRR6765681	SRR6765681	PRJNA431691	China	7827	NEIS1753_284	13.001	8	G120K_A121D	nd	nd	0	0	19	-35Adel_G45D	nd		2012			1	0	38	NG_parC_9	D86N	NG_gyrA_1	S91F, D95G
SRR6765683	SRR6765683	PRJNA431691	China	7827	NEIS1753_284	13.001	8	G120K_A121D	nd	nd	0	0	19	-35Adel_G45D	nd		2011			1	0	1011	NG_parC_9	D86N	NG_gyrA_7	S91F, D95A
SRR6765685	SRR6765685	PRJNA431691	China	7827	NEIS1753_284	13.001	4	G120D	nd	nd	0	0	19	-35Adel_G45D	nd		2013			1	0	1151	NG_parC_9	D86N	NG_gyrA_1	S91F, D95G
SRR6765686	SRR6765686	PRJNA431691	China	7827	NEIS1753_284	13.001	8	G120K_A121D	nd	nd	0	0	19	-35Adel_G45D	nd		2013			1	0	38	NG_parC_9	D86N	NG_gyrA_1	S91F, D95G
SRR6765687	SRR6765687	PRJNA431691	China	7827	NEIS1753_875	13.002	13	wt	nd	nd	0	0	47	A39T	nd		2013			0	0		NG_parC_21	wt	NG_gyrA_7	S91F, D95A
SRR6765691	SRR6765691	PRJNA431691	China	7827	NEIS1753_228	19.001	13	wt	nd	nd	0	0	47	A39T	nd		2013			0	0		NG_parC_21	wt	NG_gyrA_7	S91F, D95A
SRR6765692	SRR6765692	PRJNA431691	China	7827	NEIS1753_284	13.001	4	G120D	nd	nd	0	0	19	-35Adel_G45D	nd		2013			1	0	1151	NG_parC_9	D86N	NG_gyrA_1	S91F, D95G
SRR6765694	SRR6765694	PRJNA431691	China	7827	NEIS1753_228	19.001	13	wt	nd	nd	0	0	47	A39T	nd		2012			0	0		NG_parC_21	wt	NG_gyrA_7	S91F, D95A
SRR6765699	SRR6765699	PRJNA431691	China	7827	NEIS1753_284	13.001	8	G120K_A121D	nd	nd	0	0	19	-35Adel_G45D	nd		2013			1	0	*c83e	NG_parC_8	S87N	NG_gyrA_1	S91F, D95G
SRR6765700	SRR6765700	PRJNA431691	China	7827	NEIS1753_284	13.001	8	G120K_A121D	nd	nd	0	0	19	-35Adel_G45D	nd		2013			1	0	1101	NG_parC_31	S87N	NG_gyrA_1	S91F, D95G
SRR6765701	SRR6765701	PRJNA431691	China	1904	NEIS1753_284	13.001	12	G120K_A121N	nd	nd	0	0	19	-35Adel_G45D	nd		2013			1	0	2445	NG_parC_9	D86N	NG_gyrA_7	S91F, D95A
SRR6765719	SRR6765719	PRJNA431691	China	7827	NEIS1753_284	13.001	8	G120K_A121D	nd	nd	0	0	19	-35Adel_G45D	nd		2012			1	0	38	NG_parC_9	D86N	NG_gyrA_1	S91F, D95G
SRR6765729	SRR6765729	PRJNA431691	China	7827	NEIS1753_284	13.001	4	G120D	nd	nd	0	0	19	-35Adel_G45D	nd		2013			1	0	1151	NG_parC_9	D86N	NG_gyrA_1	S91F, D95G
SRR7226412	SRR7226412	Pathogen.Watch	Ireland	13143	NEIS1753_284	13.001	8	G120K_A121D	nd	nd	0	0	19	-35Adel_G45D	nd		2015			1	0	38	NG_parC_9	D86N	NG_gyrA_1	S91F, D95G
SRR7226414	SRR7226414	Pathogen.Watch	Ireland	7827	NEIS1753_284	13.001	8	G120K_A121D	nd	nd	0	0	19	-35Adel_G45D	nd		2015			1	0	38	NG_parC_9	D86N	NG_gyrA_1	S91F, D95G
SRR8071001	SRR8071001	Pathogen.Watch	USA	7827	NEIS1753_284	13.001	8	G120K_A121D	0.03	0.03	0	0	19	-35Adel_G45D	0.5		2015		M	1	0		NG_parC_9	D86N	NG_gyrA_1	S91F, D95G
SRR8071005	SRR8071005	Pathogen.Watch	USA	7827	NEIS1753_284	13.001	8	G120K_A121D	0.125	0.125	0	0	19	-35Adel_G45D	0.5		2015		M	1	0		NG_parC_9	D86N	NG_gyrA_1	S91F, D95G
SRR8071090	SRR8071090	Pathogen.Watch	USA	7827	NEIS1753_284	13.001	44	G120N_A121V	0.125	0.008	0	0	19	-35Adel_G45D	0.25		2014		M	1	0		NG_parC_9	D86N	NG_gyrA_1	S91F, D95G
SRR8071123	SRR8071123	Pathogen.Watch	USA	7827	NEIS1753_284	13.001	8	G120K_A121D	0.125	0.125	0	0	19	-35Adel_G45D	0.25		2016		M	1	0		NG_parC_9	D86N	NG_gyrA_1	S91F, D95G
SRR8071186	SRR8071186	Pathogen.Watch	USA	7827	NEIS1753_1903	10.003	8	G120K_A121D	0.125	0.03	0	0	47	A39T	0.125		2015			0	0		NG_parC_21	wt	NG_gyrA_7	S91F, D95A
SRR8071227	SRR8071227	Pathogen.Watch	USA	7827	NEIS1753_284	13.001	8	G120K_A121D	0.125	0.03	0	0	19	-35Adel_G45D	0.25		2014		M	1	0		NG_parC_9	D86N	NG_gyrA_1	S91F, D95G
SRR8071230	SRR8071230	Pathogen.Watch	USA	7827	NEIS1753_284	13.001	8	G120K_A121D	0.125	0.015	0	0	19	-35Adel_G45D	4		2014		M	1	0		NG_parC_9	D86N	NG_gyrA_1	S91F, D95G
SRR8071235	SRR8071235	Pathogen.Watch	USA	7827	NEIS1753_284	13.001	8	G120K_A121D	0.06	0.06	0	0	19	-35Adel_G45D	0.5		2015		M	1	0		NG_parC_9	D86N	NG_gyrA_1	S91F, D95G
SRR8071238	SRR8071238	Pathogen.Watch	USA	7827	NEIS1753_284	13.001	8	G120K_A121D	0.125	0.06	0	0	19	-35Adel_G45D	0.25		2015		M	1	0		NG_parC_9	D86N	NG_gyrA_1	S91F, D95G
SRR8071304	SRR8071304	Pathogen.Watch	USA	7827	NEIS1753_284	13.001	8	G120K_A121D	0.125	0.06	0	0	19	-35Adel_G45D	0.5		2016		M	1	0		NG_parC_9	D86N	NG_gyrA_1	S91F, D95G
SRR8071306	SRR8071306	Pathogen.Watch	USA	7827	NEIS1753_284	13.001	8	G120K_A121D	0.25	0.25	0	0	19	-35Adel_G45D	1		2015		M	1	0		NG_parC_9	D86N	NG_gyrA_1	S91F, D95G
SRR8071308	SRR8071308	Pathogen.Watch	USA	7827	NEIS1753_284	13.001	3	A121S	0.125	0.06	0	0	19	-35Adel_G45D	0.5		2015		M	1	0	1225	NG_parC_9	D86N	NG_gyrA_1	S91F, D95G
SRR8071329	SRR8071329	Pathogen.Watch	USA	7827	NEIS1753_284	13.001	8	G120K_A121D	0.125	0.06	0	0	19	-35Adel_G45D	0.5		2014		M	1	0	38	NG_parC_9	D86N	NG_gyrA_1	S91F, D95G
SRR8071400	SRR8071400	Pathogen.Watch	USA	7827	NEIS1753_284	13.001	8	G120K_A121D	0.125	0.06	0	0	19	-35Adel_G45D	0.25		2016		M	1	0	38	NG_parC_9	D86N	NG_gyrA_1	S91F, D95G
SRR8079766	SRR8079766	Pathogen.Watch	USA	1904	NEIS1753_284	13.001	8	G120K_A121D	0.06	0.03	0	1	19	-35Adel_G45D	1	8	2016		M	1	0	*a763	NG_parC_9	D86N	NG_gyrA_1	S91F, D95G
SRR8079768	SRR8079768	Pathogen.Watch	USA	7827	NEIS1753_23	2.002	100	wt	0.015	0.008	0	0	19	-35Adel_G45D	0.06	2	2016		M	1	0	*c88a	NG_parC_9	D86N	NG_gyrA_1	S91F, D95G
SRR8079772	SRR8079772	Pathogen.Watch	USA	7827	NEIS1753_284	13.001	8	G120K_A121D	0.03	0.03	0	0	19	-35Adel_G45D	0.25	8	2016		M	1	1	38	NG_parC_9	D86N	NG_gyrA_1	S91F, D95G
SRR8079817	SRR8079817	Pathogen.Watch	USA	7827	NEIS1753_284	13.001	8	G120K_A121D	0.015	0.008	0	0	19	-35Adel_G45D	0.5	2	2016			1	0	38	NG_parC_9	D86N	NG_gyrA_1	S91F, D95G
SRR8079895	SRR8079895	Pathogen.Watch	USA	13489	NEIS1753_284	13.001	3	A121S	0.03	0.008	0	0	19	-35Adel_G45D	0.25	0.015	2016			1	1	1225	NG_parC_9	D86N	NG_gyrA_1	S91F, D95G
SRR8079901	SRR8079901	Pathogen.Watch	USA	13489	NEIS1753_284	13.001	3	A121S	0.06	0.03	0	0	19	-35Adel_G45D	0.25	4	2016			1	1	1225	NG_parC_9	D86N	NG_gyrA_1	S91F, D95G
SRR8079904	SRR8079904	Pathogen.Watch	USA	12974	NEIS1753_284	13.001	8	G120K_A121D	0.03	0.03	0	0	19	-35Adel_G45D	0.25	4	2016			1	0	38	NG_parC_9	D86N	NG_gyrA_1	S91F, D95G
SRR8088114	SRR8088114	Pathogen.Watch	USA	7827	NEIS1753_284	13.001	8	G120K_A121D	0.25	0.125	0	0	19	-35Adel_G45D	0.5		2016		M	1	0	38	NG_parC_9	D86N	NG_gyrA_1	S91F, D95G
SRR8559413	SRR8559413	Pathogen.Watch	Australia	13489	NEIS1753_284	13.001	3	A121S	nd	nd	0	0	19	-35Adel_G45D	nd		2017			1	1	1225	NG_parC_9	D86N	NG_gyrA_1	S91F, D95G
SRR8559433	SRR8559433	Pathogen.Watch	Australia	7827	NEIS1753_294	14.001	8	G120K_A121D	nd	nd	0	0	19	-35Adel_G45D	nd		2017			1	0	*65dc	NG_parC_9	D86N	NG_gyrA_100	wt
SRR8559470	SRR8559470	Pathogen.Watch	Australia	7827	NEIS1753_284	13.001	16	G120N	nd	nd	0	0	19	-35Adel_G45D	nd		2017			1	0	*e31e	NG_parC_9	D86N	NG_gyrA_1	S91F, D95G
SRR8559475	SRR8559475	Pathogen.Watch	Australia	7827	NEIS1753_294	14.001	8	G120K_A121D	nd	nd	0	0	19	-35Adel_G45D	nd		2017			1	0	*65dc	NG_parC_9	D86N	NG_gyrA_100	wt
SRR8559477	SRR8559477	Pathogen.Watch	Australia	7827	NEIS1753_294	14.001	8	G120K_A121D	nd	nd	0	0	19	-35Adel_G45D	nd		2017			1	0	*65dc	NG_parC_9	D86N	NG_gyrA_100	wt
SRR8559524	SRR8559524	Pathogen.Watch	Australia	7827	NEIS1753_294	14.001	8	G120K_A121D	nd	nd	0	0	19	-35Adel_G45D	nd		2017			1	0	*65dc	NG_parC_9	D86N	NG_gyrA_100	wt
SRR8559649	SRR8559649	Pathogen.Watch	Australia	13143	NEIS1753_284	13.001	12	G120K_A121N	nd	nd	0	0	19	-35Adel_G45D	nd		2017			1	0	1216	NG_parC_9	D86N	NG_gyrA_1	S91F, D95G
SRR8560020	SRR8560020	Pathogen.Watch	Australia	7827	NEIS1753_284	13.001	8	G120K_A121D	nd	nd	0	0	19	-35Adel_G45D	nd		2017			1	1	38	NG_parC_9	D86N	NG_gyrA_1	S91F, D95G
SRR8560032	SRR8560032	Pathogen.Watch	Australia	7827	NEIS1753_284	13.001	8	G120K_A121D	nd	nd	0	0	19	-35Adel_G45D	nd		2017			1	1	38	NG_parC_9	D86N	NG_gyrA_1	S91F, D95G
SRR8560033	SRR8560033	Pathogen.Watch	Australia	7827	NEIS1753_284	13.001	8	G120K_A121D	nd	nd	0	0	19	-35Adel_G45D	nd		2017			1	1	38	NG_parC_9	D86N	NG_gyrA_1	S91F, D95G
SRR8560137	SRR8560137	Pathogen.Watch	Australia	7827	NEIS1753_284	13.001	8	G120K_A121D	nd	nd	0	0	19	-35Adel_G45D	nd		2017			1	1	38	NG_parC_9	D86N	NG_gyrA_1	S91F, D95G
SRR8560153	SRR8560153	Pathogen.Watch	Australia	7827	NEIS1753_284	13.001	8	G120K_A121D	nd	nd	0	0	19	-35Adel_G45D	nd		2017			1	1	38	NG_parC_9	D86N	NG_gyrA_1	S91F, D95G
SRR8560190	SRR8560190	Pathogen.Watch	Australia	7827	NEIS1753_294	14.001	8	G120K_A121D	nd	nd	0	0	19	-35Adel_G45D	nd		2017			1	0	*65dc	NG_parC_9	D86N	NG_gyrA_100	wt
SRR8560203	SRR8560203	Pathogen.Watch	Australia	7827	NEIS1753_284	13.001	8	G120K_A121D	nd	nd	0	0	19	-35Adel_G45D	nd		2017			1	1	38	NG_parC_9	D86N	NG_gyrA_1	S91F, D95G
SRR8560216	SRR8560216	Pathogen.Watch	Australia	7827	NEIS1753_284	13.001	8	G120K_A121D	nd	nd	0	0	19	-35Adel_G45D	nd		2017			1	0	38	NG_parC_9	D86N	NG_gyrA_1	S91F, D95G
SRR8560232	SRR8560232	Pathogen.Watch	Australia	7827	NEIS1753_284	13.001	31	G120N_A121V	nd	nd	0	0	19	-35Adel_G45D	nd		2017			1	0	*5648	NG_parC_9	D86N	NG_gyrA_1	S91F, D95G
SRR8560238	SRR8560238	Pathogen.Watch	Australia	7827	NEIS1753_284	13.001	8	G120K_A121D	nd	nd	0	0	19	-35Adel_G45D	nd		2017			1	1	38	NG_parC_9	D86N	NG_gyrA_1	S91F, D95G
SRR8560278	SRR8560278	Pathogen.Watch	Australia	7827	NEIS1753_284	13.001	8	G120K_A121D	nd	nd	0	0	19	-35Adel_G45D	nd		2017			1	1	38	NG_parC_9	D86N	NG_gyrA_1	S91F, D95G
SRR8560386	SRR8560386	Pathogen.Watch	Australia	7827	NEIS1753_284	13.001	8	G120K_A121D	nd	nd	0	0	19	-35Adel_G45D	nd		2017			1	1	38	NG_parC_9	D86N	NG_gyrA_1	S91F, D95G
SRR8560391	SRR8560391	Pathogen.Watch	Australia	7827	NEIS1753_284	13.001	8	G120K_A121D	nd	nd	0	0	19	-35Adel_G45D	nd		2017			1	1	38	NG_parC_9	D86N	NG_gyrA_1	S91F, D95G
SRR8560525	SRR8560525	Pathogen.Watch	Australia	7827	NEIS1753_284	13.001	8	G120K_A121D	nd	nd	0	0	19	-35Adel_G45D	nd		2017			1	1	38	NG_parC_9	D86N	NG_gyrA_1	S91F, D95G
SRR8560580	SRR8560580	Pathogen.Watch	Australia	7827	NEIS1753_284	13.001	8	G120K_A121D	nd	nd	0	0	19	-35Adel_G45D	nd		2017			1	1	38	NG_parC_9	D86N	NG_gyrA_1	S91F, D95G
SRR8566530	SRR8566530	Pathogen.Watch	Australia	7827	NEIS1753_284	13.001	8	G120K_A121D	nd	nd	0	0	19	-35Adel_G45D	nd		2017			1	1	*a763	NG_parC_9	D86N	NG_gyrA_1	S91F, D95G
SRR8566577	SRR8566577	Pathogen.Watch	Australia	7827	NEIS1753_284	13.001	11	G120K_A121N	nd	nd	0	0	19	-35Adel_G45D	nd		2017			1	1	452	NG_parC_9	D86N	NG_gyrA_1	S91F, D95G
SRR8566638	SRR8566638	Pathogen.Watch	Australia	7827	NEIS1753_284	13.001	8	G120K_A121D	nd	nd	0	0	19	-35Adel_G45D	nd		2017			1	1	38	NG_parC_9	D86N	NG_gyrA_1	S91F, D95G
SRR8566656	SRR8566656	Pathogen.Watch	Australia	7827	NEIS1753_284	13.001	8	G120K_A121D	nd	nd	0	0	19	-35Adel_G45D	nd		2017			1	0	38	NG_parC_9	D86N	NG_gyrA_1	S91F, D95G
SRR8566704	SRR8566704	Pathogen.Watch	Australia	7827	NEIS1753_294	14.001	8	G120K_A121D	nd	nd	0	0	19	-35Adel_G45D	nd		2017			1	0	*65dc	NG_parC_9	D86N	NG_gyrA_100	wt
SRR8566729	SRR8566729	Pathogen.Watch	Australia	7827	NEIS1753_284	13.001	11	G120K_A121N	nd	nd	0	0	19	-35Adel_G45D	nd		2017			1	1	452	NG_parC_9	D86N	NG_gyrA_1	S91F, D95G
SRR8566733	SRR8566733	Pathogen.Watch	Australia	7827	NEIS1753_284	13.001	8	G120K_A121D	nd	nd	0	0	19	-35Adel_G45D	nd		2017			1	1	38	NG_parC_9	D86N	NG_gyrA_1	S91F, D95G
SRR8566740	SRR8566740	Pathogen.Watch	Australia	7827	NEIS1753_284	13.001	8	G120K_A121D	nd	nd	0	0	19	-35Adel_G45D	nd		2017			1	0	38	NG_parC_9	D86N	NG_gyrA_1	S91F, D95G
SRR8566917	SRR8566917	Pathogen.Watch	Australia	7827	NEIS1753_284	13.001	8	G120K_A121D	nd	nd	0	0	19	-35Adel_G45D	nd		2017			1	1	38	NG_parC_9	D86N	NG_gyrA_1	S91F, D95G
SRR8567100	SRR8567100	Pathogen.Watch	Australia	7827	NEIS1753_284	13.001	8	G120K_A121D	nd	nd	0	0	19	-35Adel_G45D	nd		2017			1	1	38	NG_parC_9	D86N	NG_gyrA_1	S91F, D95G
SRR8567155	SRR8567155	Pathogen.Watch	Australia	7827	NEIS1753_284	13.001	3	A121S	nd	nd	0	0	19	-35Adel_G45D	nd		2017			1	0	*0066	NG_parC_3	S87R	NG_gyrA_1	S91F, D95G
SRR8567253	SRR8567253	Pathogen.Watch	Australia	7827	NEIS1753_284	13.001	11	G120K_A121N	nd	nd	0	0	19	-35Adel_G45D	nd		2017			1	1	452	NG_parC_9	D86N	NG_gyrA_1	S91F, D95G
SRR8567272	SRR8567272	Pathogen.Watch	Australia	7827	NEIS1753_284	13.001	8	G120K_A121D	nd	nd	0	0	19	-35Adel_G45D	nd		2017			1	1	38	NG_parC_9	D86N	NG_gyrA_1	S91F, D95G
